# Supplementary material for: A redox-active diborane platform performs C(sp3)–H activation and nucleophilic substitution reactions
Source: Chem Sci. 2018 Mar 19;9(15):3881–91. doi: 10.1039/c8sc00743h (PMC5942040; doi:10.1039/c8sc00743h)
Supplement: Supplementary file 2 [file SC-009-C8SC00743H-s002.cif]

# Electronic Supplementary Material (ESI) for Chemical Science.
# This journal is © The Royal Society of Chemistry 2018

####################################################################### 
# 
# This file contains crystal structure data downloaded from the 
# Cambridge Structural Database (CSD) hosted by the Cambridge 
# Crystallographic Data Centre (CCDC).
# 
# Full information about CCDC data access policies and citation 
# guidelines are available at http://www.ccdc.cam.ac.uk/access/V1 
# 
# Audit and citation data items may have been added by the CCDC. 
# Please retain this information to preserve the provenance of 
# this file and to allow appropriate attribution of the data. 
# 
#######################################################################

data_wa2120
_database_code_depnum_ccdc_archive 'CCDC 1819687'
_audit_update_record             
;
2018-01-26 deposited with the CCDC.
2018-03-19 downloaded from the CCDC.
;

_audit_creation_method           SHELXL-2014/6
_chemical_name_systematic        ?
_chemical_name_common            ?
_chemical_melting_point          ?
_chemical_formula_moiety         'C41 H51 B2, C16 H32 Li O4'
_chemical_formula_sum            'C57 H83 B2 Li O4'
_chemical_formula_weight         860.79

loop_
_atom_type_symbol
_atom_type_description
_atom_type_scat_dispersion_real
_atom_type_scat_dispersion_imag
_atom_type_scat_source
C C 0.0033 0.0016 'International Tables Vol C Tables 4.2.6.8 and 6.1.1.4'
H H 0.0000 0.0000 'International Tables Vol C Tables 4.2.6.8 and 6.1.1.4'
B B 0.0013 0.0007 'International Tables Vol C Tables 4.2.6.8 and 6.1.1.4'
Li Li -0.0003 0.0001 'International Tables Vol C Tables 4.2.6.8 and 6.1.1.4'
O O 0.0106 0.0060 'International Tables Vol C Tables 4.2.6.8 and 6.1.1.4'

_space_group_crystal_system      orthorhombic
_space_group_IT_number           56
_space_group_name_H-M_alt        'P c c n'
_space_group_name_Hall           '-P 2ab 2ac'

_shelx_space_group_comment       
; 
The symmetry employed for this shelxl refinement is uniquely defined 
by the following loop, which should always be used as a source of 
symmetry information in preference to the above space-group names. 
They are only intended as comments. 
;

loop_
_space_group_symop_operation_xyz
'x, y, z'
'-x+1/2, -y+1/2, z'
'-x, y+1/2, -z+1/2'
'x+1/2, -y, -z+1/2'
'-x, -y, -z'
'x-1/2, y-1/2, -z'
'x, -y-1/2, z-1/2'
'-x-1/2, y, z-1/2'

_cell_length_a                   21.5605(15)
_cell_length_b                   26.1802(19)
_cell_length_c                   19.2608(13)
_cell_angle_alpha                90
_cell_angle_beta                 90
_cell_angle_gamma                90
_cell_volume                     10871.9(13)
_cell_formula_units_Z            8
_cell_measurement_temperature    173(2)
_cell_measurement_reflns_used    11310
_cell_measurement_theta_min      2.11
_cell_measurement_theta_max      25.27

_exptl_crystal_description       needle
_exptl_crystal_colour            colourless
_exptl_crystal_density_meas      ?
_exptl_crystal_density_method    ?
_exptl_crystal_density_diffrn    1.052
_exptl_crystal_F_000             3760
_exptl_transmission_factor_min   ?
_exptl_transmission_factor_max   ?
_exptl_crystal_size_max          0.280
_exptl_crystal_size_mid          0.180
_exptl_crystal_size_min          0.120
_exptl_absorpt_coefficient_mu    0.063
_shelx_estimated_absorpt_T_min   0.983
_shelx_estimated_absorpt_T_max   0.993
_exptl_absorpt_correction_type   multi-scan
_exptl_absorpt_correction_T_min  0.722
_exptl_absorpt_correction_T_max  1.000
_exptl_absorpt_process_details   'X-Area (Stoe & Cie, 2001)'
_exptl_absorpt_special_details   ?
_diffrn_ambient_temperature      173(2)
_diffrn_radiation_wavelength     0.71073
_diffrn_radiation_type           MoK\a
_diffrn_source                   'Genix 3D I\mS microfocus X-ray source'
_diffrn_measurement_device_type  'STOE IPDS II two-circle-diffractometer'
_diffrn_measurement_method       \w
_diffrn_detector_area_resol_mean ?
_diffrn_reflns_number            42030
_diffrn_reflns_av_unetI/netI     0.1549
_diffrn_reflns_av_R_equivalents  0.1664
_diffrn_reflns_limit_h_min       -25
_diffrn_reflns_limit_h_max       21
_diffrn_reflns_limit_k_min       -31
_diffrn_reflns_limit_k_max       30
_diffrn_reflns_limit_l_min       -21
_diffrn_reflns_limit_l_max       23
_diffrn_reflns_theta_min         2.105
_diffrn_reflns_theta_max         25.307
_diffrn_reflns_theta_full        25.000
_diffrn_measured_fraction_theta_max 0.992
_diffrn_measured_fraction_theta_full 0.999
_diffrn_reflns_Laue_measured_fraction_max 0.992
_diffrn_reflns_Laue_measured_fraction_full 0.999
_diffrn_reflns_point_group_measured_fraction_max 0.992
_diffrn_reflns_point_group_measured_fraction_full 0.999
_reflns_number_total             9821
_reflns_number_gt                4048
_reflns_threshold_expression     'I > 2\s(I)'
_reflns_Friedel_coverage         0.000
_reflns_Friedel_fraction_max     .
_reflns_Friedel_fraction_full    .

_reflns_special_details          
; 
 Reflections were merged by SHELXL according to the crystal 
 class for the calculation of statistics and refinement. 
  
 _reflns_Friedel_fraction is defined as the number of unique 
 Friedel pairs measured divided by the number that would be 
 possible theoretically, ignoring centric projections and 
 systematic absences. 
;

_computing_data_collection       'X-Area (Stoe & Cie, 2001)'
_computing_cell_refinement       'X-Area (Stoe & Cie, 2001)'
_computing_data_reduction        'X-Area (Stoe & Cie, 2001)'
_computing_structure_solution    'SHELXS (Sheldrick, 2008)'
_computing_structure_refinement  'SHELXL-2014/6 (Sheldrick, 2014)'
_computing_molecular_graphics    'XP in SHELXTL-Plus (Sheldrick, 2008)'
_computing_publication_material  SHELXL
_refine_special_details          ?
_refine_ls_structure_factor_coef Fsqd
_refine_ls_matrix_type           full
_refine_ls_weighting_scheme      calc
_refine_ls_weighting_details     
'w=1/[\s^2^(Fo^2^)+(0.0684P)^2^] where P=(Fo^2^+2Fc^2^)/3'
_atom_sites_solution_primary     ?
_atom_sites_solution_secondary   ?
_atom_sites_solution_hydrogens   mixed
_refine_ls_hydrogen_treatment    mixed
_refine_ls_extinction_method     none
_refine_ls_extinction_coef       .
_refine_ls_number_reflns         9821
_refine_ls_number_parameters     681
_refine_ls_number_restraints     190
_refine_ls_R_factor_all          0.2038
_refine_ls_R_factor_gt           0.0860
_refine_ls_wR_factor_ref         0.2033
_refine_ls_wR_factor_gt          0.1598
_refine_ls_goodness_of_fit_ref   0.946
_refine_ls_restrained_S_all      0.972
_refine_ls_shift/su_max          0.000
_refine_ls_shift/su_mean         0.000


loop_
_atom_site_label
_atom_site_type_symbol
_atom_site_fract_x
_atom_site_fract_y
_atom_site_fract_z
_atom_site_U_iso_or_equiv
_atom_site_adp_type
_atom_site_occupancy
_atom_site_site_symmetry_order
_atom_site_calc_flag
_atom_site_refinement_flags_posn
_atom_site_refinement_flags_adp
_atom_site_refinement_flags_occupancy
_atom_site_disorder_assembly
_atom_site_disorder_group
B1 B 0.5763(2) 0.48662(15) 0.7417(2) 0.0349(11) Uani 1 1 d . . . . .
B2 B 0.6107(2) 0.46980(16) 0.8339(2) 0.0369(11) Uani 1 1 d . . . . .
H1 H 0.6285(19) 0.4702(13) 0.7713(19) 0.051(11) Uiso 1 1 d . . . . .
C1 C 0.54185(19) 0.48533(16) 0.8151(2) 0.0358(9) Uani 1 1 d . . . . .
H1A H 0.5106(19) 0.4597(14) 0.8190(19) 0.043 Uiso 1 1 d . U . . .
H1B H 0.5303(18) 0.5174(14) 0.8327(19) 0.043 Uiso 1 1 d . U . . .
C21 C 0.55829(19) 0.44723(14) 0.68039(19) 0.0369(9) Uani 1 1 d . . . . .
C22 C 0.56636(19) 0.47237(14) 0.61629(19) 0.0405(10) Uani 1 1 d . . . . .
C23 C 0.5498(2) 0.44941(15) 0.5540(2) 0.0535(13) Uani 1 1 d . . . . .
H23 H 0.556332 0.466727 0.511285 0.064 Uiso 1 1 calc R U . . .
C24 C 0.5235(2) 0.40078(16) 0.5546(2) 0.0558(13) Uani 1 1 d . . . . .
H24 H 0.512306 0.385105 0.511901 0.067 Uiso 1 1 calc R U . . .
C25 C 0.5133(2) 0.37482(15) 0.6164(2) 0.0474(11) Uani 1 1 d . . . . .
C26 C 0.53057(19) 0.39918(14) 0.67858(19) 0.0390(10) Uani 1 1 d . . . . .
H26 H 0.522995 0.382089 0.721262 0.047 Uiso 1 1 calc R U . . .
C27 C 0.4826(2) 0.32139(16) 0.6171(2) 0.0544(12) Uani 1 1 d . . . . .
C28 C 0.4809(19) 0.3008(13) 0.6944(18) 0.112(12) Uani 0.207(9) 1 d . U P A 1
H28A H 0.457869 0.324840 0.723639 0.168 Uiso 0.207(9) 1 calc R U P A 1
H28B H 0.460474 0.267383 0.695428 0.168 Uiso 0.207(9) 1 calc R U P A 1
H28C H 0.523396 0.297451 0.711925 0.168 Uiso 0.207(9) 1 calc R U P A 1
C29 C 0.5160(16) 0.2887(10) 0.5675(15) 0.079(9) Uani 0.207(9) 1 d . U P A 1
H29A H 0.558386 0.282969 0.584148 0.118 Uiso 0.207(9) 1 calc R U P A 1
H29B H 0.494531 0.255852 0.563273 0.118 Uiso 0.207(9) 1 calc R U P A 1
H29C H 0.517333 0.305501 0.522069 0.118 Uiso 0.207(9) 1 calc R U P A 1
C30 C 0.4187(17) 0.3293(12) 0.590(2) 0.108(12) Uani 0.207(9) 1 d . U P A 1
H30A H 0.395480 0.350984 0.622599 0.163 Uiso 0.207(9) 1 calc R U P A 1
H30B H 0.420604 0.345811 0.544733 0.163 Uiso 0.207(9) 1 calc R U P A 1
H30C H 0.397802 0.296162 0.585937 0.163 Uiso 0.207(9) 1 calc R U P A 1
C28' C 0.5236(3) 0.2826(2) 0.6536(4) 0.066(2) Uani 0.793(9) 1 d . U P A 2
H28D H 0.563457 0.280168 0.629384 0.098 Uiso 0.793(9) 1 calc R U P A 2
H28E H 0.530589 0.293400 0.701678 0.098 Uiso 0.793(9) 1 calc R U P A 2
H28F H 0.503177 0.249135 0.653284 0.098 Uiso 0.793(9) 1 calc R U P A 2
C29' C 0.4694(4) 0.3010(2) 0.5427(3) 0.076(2) Uani 0.793(9) 1 d . U P A 2
H29D H 0.442926 0.325378 0.517876 0.115 Uiso 0.793(9) 1 calc R U P A 2
H29E H 0.508616 0.296919 0.517650 0.115 Uiso 0.793(9) 1 calc R U P A 2
H29F H 0.448257 0.267954 0.545725 0.115 Uiso 0.793(9) 1 calc R U P A 2
C30' C 0.4209(3) 0.3247(2) 0.6554(4) 0.079(2) Uani 0.793(9) 1 d . U P A 2
H30D H 0.394051 0.349614 0.632262 0.119 Uiso 0.793(9) 1 calc R U P A 2
H30E H 0.400771 0.291094 0.655061 0.119 Uiso 0.793(9) 1 calc R U P A 2
H30F H 0.428183 0.335359 0.703455 0.119 Uiso 0.793(9) 1 calc R U P A 2
C11 C 0.59530(18) 0.53668(13) 0.69667(19) 0.0340(9) Uani 1 1 d . . . . .
C12 C 0.59099(19) 0.52443(14) 0.62564(19) 0.0383(10) Uani 1 1 d . . . . .
C13 C 0.6056(2) 0.56035(15) 0.5747(2) 0.0504(12) Uani 1 1 d . . . . .
H13 H 0.603774 0.551342 0.527004 0.060 Uiso 1 1 calc R U . . .
C14 C 0.6229(2) 0.60923(15) 0.5942(2) 0.0506(12) Uani 1 1 d . . . . .
H14 H 0.632421 0.633556 0.559249 0.061 Uiso 1 1 calc R U . . .
C15 C 0.6266(2) 0.62365(15) 0.6631(2) 0.0463(11) Uani 1 1 d . . . . .
C16 C 0.61266(19) 0.58644(14) 0.7140(2) 0.0406(10) Uani 1 1 d . . . . .
H16 H 0.615182 0.595623 0.761653 0.049 Uiso 1 1 calc R U . . .
C17 C 0.6421(2) 0.67834(15) 0.6856(2) 0.0580(13) Uani 1 1 d . . . . .
C18 C 0.5890(3) 0.69924(17) 0.7306(3) 0.0845(18) Uani 1 1 d . . . . .
H18A H 0.550498 0.699385 0.703576 0.127 Uiso 1 1 calc R U . . .
H18B H 0.583831 0.677507 0.771598 0.127 Uiso 1 1 calc R U . . .
H18C H 0.598880 0.734144 0.745267 0.127 Uiso 1 1 calc R U . . .
C19 C 0.6500(3) 0.71514(18) 0.6238(3) 0.102(2) Uani 1 1 d . . . . .
H19A H 0.611697 0.715775 0.596436 0.153 Uiso 1 1 calc R U . . .
H19B H 0.658914 0.749550 0.641183 0.153 Uiso 1 1 calc R U . . .
H19C H 0.684393 0.703507 0.594564 0.153 Uiso 1 1 calc R U . . .
C20 C 0.7023(3) 0.67802(19) 0.7274(3) 0.0842(18) Uani 1 1 d . . . . .
H20A H 0.712381 0.712930 0.741855 0.126 Uiso 1 1 calc R U . . .
H20B H 0.697145 0.656413 0.768525 0.126 Uiso 1 1 calc R U . . .
H20C H 0.735986 0.664504 0.698581 0.126 Uiso 1 1 calc R U . . .
C41 C 0.63557(18) 0.41394(14) 0.85866(18) 0.0349(9) Uani 1 1 d . . . . .
C42 C 0.68672(19) 0.42097(14) 0.90091(19) 0.0388(10) Uani 1 1 d . . . . .
C43 C 0.7169(2) 0.37933(15) 0.9305(2) 0.0516(12) Uani 1 1 d . . . . .
H43 H 0.753333 0.384309 0.957351 0.062 Uiso 1 1 calc R U . . .
C44 C 0.6936(2) 0.33091(15) 0.9207(2) 0.0511(12) Uani 1 1 d . . . . .
H44 H 0.714444 0.302822 0.941542 0.061 Uiso 1 1 calc R U . . .
C45 C 0.6409(2) 0.32180(14) 0.8816(2) 0.0409(10) Uani 1 1 d . . . . .
C46 C 0.6137(2) 0.36421(14) 0.84934(19) 0.0414(10) Uani 1 1 d . . . . .
H46 H 0.578974 0.358902 0.819892 0.050 Uiso 1 1 calc R U . . .
C47 C 0.6139(2) 0.26770(14) 0.8737(2) 0.0531(12) Uani 1 1 d . . . . .
C48 C 0.6353(3) 0.24537(19) 0.8051(3) 0.0881(19) Uani 1 1 d . . . . .
H48A H 0.680762 0.244593 0.803891 0.132 Uiso 1 1 calc R U . . .
H48B H 0.619193 0.210557 0.800230 0.132 Uiso 1 1 calc R U . . .
H48C H 0.619899 0.266528 0.766838 0.132 Uiso 1 1 calc R U . . .
C49 C 0.5431(3) 0.26908(16) 0.8761(3) 0.0687(15) Uani 1 1 d . . . . .
H49A H 0.529503 0.283536 0.920485 0.103 Uiso 1 1 calc R U . . .
H49B H 0.527467 0.290276 0.837935 0.103 Uiso 1 1 calc R U . . .
H49C H 0.526761 0.234306 0.871328 0.103 Uiso 1 1 calc R U . . .
C50 C 0.6347(3) 0.23238(16) 0.9337(3) 0.0823(18) Uani 1 1 d . . . . .
H50A H 0.620811 0.246771 0.978037 0.123 Uiso 1 1 calc R U . . .
H50B H 0.616329 0.198432 0.927427 0.123 Uiso 1 1 calc R U . . .
H50C H 0.679974 0.229550 0.933657 0.123 Uiso 1 1 calc R U . . .
C31 C 0.65587(18) 0.50632(13) 0.87856(19) 0.0339(9) Uani 1 1 d . . . . .
C32 C 0.69975(19) 0.47588(14) 0.9131(2) 0.0407(10) Uani 1 1 d . . . . .
C33 C 0.7428(2) 0.49782(16) 0.9574(2) 0.0534(12) Uani 1 1 d . . . . .
H33 H 0.773583 0.477118 0.978650 0.064 Uiso 1 1 calc R U . . .
C34 C 0.7411(3) 0.54972(16) 0.9710(2) 0.0583(13) Uani 1 1 d . . . . .
H34 H 0.771484 0.564363 1.000686 0.070 Uiso 1 1 calc R U . . .
C35 C 0.6957(2) 0.58078(15) 0.9419(2) 0.0465(11) Uani 1 1 d . . . . .
C36 C 0.65414(19) 0.55839(14) 0.89523(19) 0.0395(10) Uani 1 1 d . . . . .
H36 H 0.623525 0.579298 0.874000 0.047 Uiso 1 1 calc R U . . .
C37 C 0.6939(3) 0.63761(17) 0.9628(3) 0.0673(15) Uani 1 1 d . . . . .
C38 C 0.7543(3) 0.66342(17) 0.9396(3) 0.0828(18) Uani 1 1 d . . . . .
H38A H 0.789702 0.645867 0.960850 0.124 Uiso 1 1 calc R U . . .
H38B H 0.757797 0.661615 0.888949 0.124 Uiso 1 1 calc R U . . .
H38C H 0.754053 0.699264 0.954272 0.124 Uiso 1 1 calc R U . . .
C39 C 0.6404(3) 0.66608(18) 0.9286(3) 0.093(2) Uani 1 1 d . . . . .
H39A H 0.644095 0.663516 0.878017 0.140 Uiso 1 1 calc R U . . .
H39B H 0.600953 0.650924 0.943427 0.140 Uiso 1 1 calc R U . . .
H39C H 0.641552 0.702091 0.942407 0.140 Uiso 1 1 calc R U . . .
C40 C 0.6882(4) 0.6416(2) 1.0417(3) 0.113(3) Uani 1 1 d . . . . .
H40A H 0.722629 0.623254 1.063633 0.170 Uiso 1 1 calc R U . . .
H40B H 0.689371 0.677578 1.055563 0.170 Uiso 1 1 calc R U . . .
H40C H 0.648771 0.626410 1.056582 0.170 Uiso 1 1 calc R U . . .
Li1 Li 0.6571(4) 0.4305(3) 0.1783(4) 0.061(2) Uani 1 1 d . . . . .
O81 O 0.67931(17) 0.50041(13) 0.1853(2) 0.0813(11) Uani 1 1 d . . . . .
C82 C 0.6255(12) 0.5354(10) 0.2272(18) 0.095(8) Uani 0.34(2) 1 d . U P B 1
H82A H 0.611089 0.563991 0.197677 0.115 Uiso 0.34(2) 1 calc R U P B 1
H82B H 0.589293 0.514008 0.239733 0.115 Uiso 0.34(2) 1 calc R U P B 1
C83 C 0.6548(18) 0.5540(15) 0.287(2) 0.163(15) Uani 0.34(2) 1 d . U P B 1
H83A H 0.639447 0.588607 0.299071 0.196 Uiso 0.34(2) 1 calc R U P B 1
H83B H 0.647588 0.531015 0.327159 0.196 Uiso 0.34(2) 1 calc R U P B 1
C82' C 0.6358(5) 0.5373(4) 0.1807(10) 0.092(4) Uani 0.66(2) 1 d . U P B 2
H82C H 0.593888 0.523048 0.188759 0.111 Uiso 0.66(2) 1 calc R U P B 2
H82D H 0.636771 0.553656 0.134397 0.111 Uiso 0.66(2) 1 calc R U P B 2
C83' C 0.6525(6) 0.5751(5) 0.2366(9) 0.115(5) Uani 0.66(2) 1 d . U P B 2
H83C H 0.660586 0.609113 0.215984 0.138 Uiso 0.66(2) 1 calc R U P B 2
H83D H 0.618171 0.578321 0.270402 0.138 Uiso 0.66(2) 1 calc R U P B 2
C84 C 0.7097(5) 0.5552(3) 0.2717(5) 0.127(3) Uani 1 1 d . U . . .
H84A H 0.733590 0.546917 0.314095 0.152 Uiso 0.34(2) 1 calc R U P B 1
H84B H 0.719863 0.590976 0.259390 0.152 Uiso 0.34(2) 1 calc R U P B 1
H84C H 0.733590 0.546917 0.314095 0.152 Uiso 0.66(2) 1 calc R U P B 1
H84D H 0.719863 0.590976 0.259390 0.152 Uiso 0.66(2) 1 calc R U P B 1
C85 C 0.7340(3) 0.5223(2) 0.2151(4) 0.102(2) Uani 1 1 d . U . . .
H85A H 0.756977 0.542753 0.180302 0.122 Uiso 1 1 calc R U . . .
H85B H 0.761757 0.495474 0.233660 0.122 Uiso 1 1 calc R U . . .
O51 O 0.59615(19) 0.42145(14) 0.10687(18) 0.0846(12) Uani 1 1 d . . . . .
C52 C 0.5903(12) 0.3655(7) 0.0867(12) 0.087(7) Uani 0.368(19) 1 d D U P C 1
H52A H 0.622456 0.354877 0.053027 0.104 Uiso 0.368(19) 1 calc R U P C 1
H52B H 0.591019 0.342585 0.127600 0.104 Uiso 0.368(19) 1 calc R U P C 1
C53 C 0.5330(16) 0.3683(9) 0.057(2) 0.142(12) Uani 0.368(19) 1 d D U P C 1
H53A H 0.526705 0.337501 0.028249 0.170 Uiso 0.368(19) 1 calc R U P C 1
H53B H 0.501579 0.367358 0.094800 0.170 Uiso 0.368(19) 1 calc R U P C 1
C54 C 0.5224(10) 0.4093(9) 0.0183(12) 0.072(6) Uani 0.368(19) 1 d D U P C 1
H54A H 0.479223 0.421561 0.023590 0.086 Uiso 0.368(19) 1 calc R U P C 1
H54B H 0.530607 0.402231 -0.031378 0.086 Uiso 0.368(19) 1 calc R U P C 1
C52' C 0.5547(10) 0.3771(5) 0.1006(5) 0.104(5) Uani 0.632(19) 1 d D U P C 2
H52C H 0.516271 0.381625 0.127947 0.124 Uiso 0.632(19) 1 calc R U P C 2
H52D H 0.575575 0.345073 0.114739 0.124 Uiso 0.632(19) 1 calc R U P C 2
C53' C 0.5422(7) 0.3784(5) 0.0233(6) 0.104(5) Uani 0.632(19) 1 d D U P C 2
H53C H 0.505717 0.357330 0.010921 0.125 Uiso 0.632(19) 1 calc R U P C 2
H53D H 0.578617 0.366720 -0.003638 0.125 Uiso 0.632(19) 1 calc R U P C 2
C54' C 0.5296(6) 0.4350(5) 0.0120(5) 0.073(4) Uani 0.632(19) 1 d D U P C 2
H54C H 0.533904 0.444844 -0.037417 0.088 Uiso 0.632(19) 1 calc R U P C 2
H54D H 0.488170 0.445183 0.029215 0.088 Uiso 0.632(19) 1 calc R U P C 2
C55 C 0.5776(3) 0.4553(2) 0.0530(3) 0.0844(17) Uani 1 1 d D U . . .
H55A H 0.611462 0.463632 0.020263 0.101 Uiso 0.368(19) 1 calc R U P C 1
H55B H 0.557689 0.486854 0.070474 0.101 Uiso 0.368(19) 1 calc R U P C 1
H55C H 0.611462 0.463632 0.020263 0.101 Uiso 0.632(19) 1 calc R U P C 1
H55D H 0.557689 0.486854 0.070474 0.101 Uiso 0.632(19) 1 calc R U P C 1
O61 O 0.62045(15) 0.40638(12) 0.26349(16) 0.0661(9) Uani 1 1 d . . . . .
C62 C 0.5565(3) 0.4090(3) 0.2826(3) 0.0896(18) Uani 1 1 d . U . . .
H62A H 0.533315 0.380773 0.260328 0.108 Uiso 1 1 calc R U . . .
H62B H 0.538509 0.441756 0.266690 0.108 Uiso 1 1 calc R U . . .
C63 C 0.5516(4) 0.4050(3) 0.3584(3) 0.116(2) Uani 1 1 d . U . . .
H63A H 0.544006 0.369287 0.372932 0.139 Uiso 1 1 calc R U . . .
H63B H 0.517973 0.426996 0.376449 0.139 Uiso 1 1 calc R U . . .
C64 C 0.6154(3) 0.4237(2) 0.3832(3) 0.0882(18) Uani 1 1 d . U . . .
H64A H 0.616321 0.461349 0.387905 0.106 Uiso 1 1 calc R U . . .
H64B H 0.626869 0.407995 0.428167 0.106 Uiso 1 1 calc R U . . .
C65 C 0.6574(3) 0.40607(19) 0.3262(2) 0.0691(14) Uani 1 1 d . U . . .
H65A H 0.693340 0.429388 0.321523 0.083 Uiso 1 1 calc R U . . .
H65B H 0.673013 0.371229 0.336003 0.083 Uiso 1 1 calc R U . . .
O71 O 0.73119(19) 0.39208(13) 0.16844(19) 0.0835(12) Uani 1 1 d . . . . .
C72 C 0.7837(7) 0.4075(3) 0.1279(7) 0.066(4) Uani 0.512(16) 1 d D U P D 1
H72A H 0.813828 0.426718 0.156572 0.079 Uiso 0.512(16) 1 calc R U P D 1
H72B H 0.770677 0.429223 0.088362 0.079 Uiso 0.512(16) 1 calc R U P D 1
C72' C 0.7706(12) 0.4032(5) 0.1119(11) 0.196(16) Uani 0.488(16) 1 d D U P D 2
H72C H 0.795736 0.433976 0.121783 0.235 Uiso 0.488(16) 1 calc R U P D 2
H72D H 0.745925 0.409419 0.069378 0.235 Uiso 0.488(16) 1 calc R U P D 2
C73 C 0.8116(3) 0.3578(2) 0.1024(3) 0.108(2) Uani 1 1 d D U . . .
H73A H 0.784715 0.340602 0.067846 0.130 Uiso 0.512(16) 1 calc R U P D 1
H73B H 0.853587 0.362693 0.082637 0.130 Uiso 0.512(16) 1 calc R U P D 1
H73C H 0.784715 0.340602 0.067846 0.130 Uiso 0.488(16) 1 calc R U P D 1
H73D H 0.853587 0.362693 0.082637 0.130 Uiso 0.488(16) 1 calc R U P D 1
C74 C 0.8133(5) 0.3304(4) 0.1681(5) 0.072(4) Uani 0.512(16) 1 d D U P D 1
H74A H 0.848654 0.341398 0.197304 0.086 Uiso 0.512(16) 1 calc R U P D 1
H74B H 0.815368 0.292937 0.161060 0.086 Uiso 0.512(16) 1 calc R U P D 1
C74' C 0.7752(8) 0.3163(3) 0.1341(7) 0.104(6) Uani 0.488(16) 1 d D U P D 2
H74C H 0.801311 0.286636 0.146824 0.125 Uiso 0.488(16) 1 calc R U P D 2
H74D H 0.740592 0.305045 0.104023 0.125 Uiso 0.488(16) 1 calc R U P D 2
C75 C 0.7521(4) 0.3463(3) 0.1991(4) 0.168(4) Uani 1 1 d D U . . .
H75A H 0.721012 0.319080 0.191501 0.202 Uiso 0.512(16) 1 calc R U P D 1
H75B H 0.756908 0.351316 0.249728 0.202 Uiso 0.512(16) 1 calc R U P D 1
H75C H 0.718011 0.328101 0.222943 0.202 Uiso 0.488(16) 1 calc R U P D 2
H75D H 0.786218 0.352674 0.232371 0.202 Uiso 0.488(16) 1 calc R U P D 2

loop_
_atom_site_aniso_label
_atom_site_aniso_U_11
_atom_site_aniso_U_22
_atom_site_aniso_U_33
_atom_site_aniso_U_23
_atom_site_aniso_U_13
_atom_site_aniso_U_12
B1 0.032(3) 0.036(2) 0.037(3) 0.0047(19) -0.003(2) 0.004(2)
B2 0.038(3) 0.045(2) 0.027(2) 0.002(2) -0.001(2) 0.004(2)
C1 0.032(3) 0.041(2) 0.034(2) -0.0002(18) 0.0024(19) -0.0007(18)
C21 0.033(2) 0.046(2) 0.032(2) 0.0025(18) -0.0004(19) 0.0040(18)
C22 0.041(3) 0.047(2) 0.034(2) 0.0014(19) 0.002(2) -0.0005(19)
C23 0.078(4) 0.049(2) 0.034(2) 0.007(2) 0.005(2) -0.005(2)
C24 0.077(4) 0.057(3) 0.034(2) -0.004(2) -0.006(2) -0.008(2)
C25 0.049(3) 0.051(2) 0.042(3) -0.002(2) -0.002(2) -0.004(2)
C26 0.039(3) 0.045(2) 0.032(2) 0.0058(18) 0.000(2) -0.0035(19)
C27 0.062(3) 0.054(3) 0.047(3) -0.005(2) -0.005(3) -0.016(2)
C28 0.114(14) 0.109(13) 0.113(13) 0.002(6) 0.001(6) -0.007(6)
C29 0.079(10) 0.076(10) 0.081(10) -0.005(6) 0.006(6) -0.003(6)
C30 0.106(13) 0.107(13) 0.112(13) 0.003(6) -0.003(6) -0.006(6)
C28' 0.071(4) 0.041(3) 0.084(4) 0.003(3) -0.014(3) -0.011(3)
C29' 0.095(5) 0.066(3) 0.068(4) -0.006(3) -0.015(4) -0.022(3)
C30' 0.069(4) 0.067(3) 0.102(5) -0.005(3) 0.008(4) -0.018(3)
C11 0.029(2) 0.039(2) 0.035(2) 0.0034(17) 0.0038(18) 0.0025(17)
C12 0.037(3) 0.046(2) 0.032(2) 0.0037(18) 0.0003(19) 0.0052(19)
C13 0.062(3) 0.051(3) 0.038(2) 0.0067(19) 0.008(2) -0.002(2)
C14 0.058(3) 0.041(2) 0.053(3) 0.021(2) 0.007(2) -0.001(2)
C15 0.040(3) 0.046(2) 0.053(3) 0.008(2) -0.001(2) 0.001(2)
C16 0.035(3) 0.046(2) 0.041(2) 0.0034(18) -0.0009(19) 0.0073(19)
C17 0.067(4) 0.039(2) 0.068(3) 0.008(2) -0.002(3) -0.004(2)
C18 0.106(5) 0.046(3) 0.101(4) -0.004(3) -0.005(4) 0.009(3)
C19 0.155(7) 0.051(3) 0.102(4) 0.022(3) -0.001(5) -0.023(3)
C20 0.078(4) 0.063(3) 0.111(5) -0.002(3) -0.017(4) -0.020(3)
C41 0.027(2) 0.047(2) 0.031(2) 0.0051(17) 0.0047(18) 0.0017(18)
C42 0.029(2) 0.046(2) 0.042(2) 0.0050(18) 0.001(2) -0.0018(18)
C43 0.041(3) 0.051(3) 0.063(3) 0.014(2) -0.017(2) -0.003(2)
C44 0.041(3) 0.044(2) 0.069(3) 0.021(2) -0.009(3) 0.001(2)
C45 0.038(3) 0.042(2) 0.042(2) 0.0082(19) 0.000(2) 0.0047(19)
C46 0.043(3) 0.044(2) 0.037(2) 0.0001(18) -0.004(2) -0.005(2)
C47 0.057(3) 0.038(2) 0.064(3) 0.003(2) -0.007(3) -0.001(2)
C48 0.116(6) 0.061(3) 0.087(4) -0.015(3) 0.012(4) -0.007(3)
C49 0.073(4) 0.049(3) 0.083(4) 0.017(3) -0.018(3) -0.016(2)
C50 0.097(5) 0.047(3) 0.103(4) 0.021(3) -0.031(4) -0.009(3)
C31 0.027(2) 0.042(2) 0.033(2) 0.0016(17) 0.0045(19) 0.0019(17)
C32 0.033(3) 0.047(2) 0.042(2) 0.0060(19) 0.002(2) -0.003(2)
C33 0.047(3) 0.058(3) 0.056(3) 0.010(2) -0.020(2) -0.001(2)
C34 0.070(4) 0.056(3) 0.048(3) -0.011(2) -0.018(3) -0.016(3)
C35 0.047(3) 0.051(2) 0.042(2) -0.009(2) -0.002(2) 0.000(2)
C36 0.036(3) 0.047(2) 0.036(2) -0.0027(18) 0.003(2) 0.0063(19)
C37 0.072(4) 0.061(3) 0.068(3) -0.025(2) -0.006(3) 0.000(3)
C38 0.087(5) 0.051(3) 0.110(5) -0.011(3) -0.020(4) -0.013(3)
C39 0.088(5) 0.057(3) 0.135(5) -0.040(3) -0.017(4) 0.020(3)
C40 0.160(8) 0.101(4) 0.078(4) -0.048(4) 0.011(4) -0.003(4)
Li1 0.052(5) 0.074(5) 0.058(5) -0.001(4) -0.016(4) 0.012(4)
O81 0.055(2) 0.070(2) 0.120(3) -0.002(2) -0.028(2) -0.0045(19)
C82 0.083(11) 0.096(11) 0.107(12) -0.004(9) -0.017(9) 0.001(8)
C83 0.162(17) 0.164(16) 0.163(17) -0.014(10) 0.005(10) 0.008(10)
C82' 0.076(7) 0.080(6) 0.121(8) -0.002(6) -0.022(6) 0.007(5)
C83' 0.109(8) 0.090(7) 0.146(9) -0.020(6) 0.005(7) 0.007(6)
C84 0.144(7) 0.108(5) 0.128(6) -0.007(4) -0.039(5) -0.013(5)
C85 0.059(4) 0.101(4) 0.145(5) 0.003(4) -0.026(4) -0.014(3)
O51 0.099(3) 0.085(2) 0.070(2) 0.009(2) -0.035(2) -0.023(2)
C52 0.076(10) 0.092(9) 0.093(10) -0.028(7) -0.014(8) -0.006(8)
C53 0.138(15) 0.147(14) 0.140(14) -0.001(9) -0.018(10) -0.005(9)
C54 0.077(10) 0.066(9) 0.073(9) -0.011(8) -0.008(7) 0.008(8)
C52' 0.110(9) 0.104(7) 0.097(7) -0.007(6) -0.010(7) 0.004(7)
C53' 0.097(8) 0.134(9) 0.083(7) -0.023(7) -0.007(6) -0.008(7)
C54' 0.065(6) 0.108(8) 0.047(5) 0.006(5) -0.002(4) 0.002(6)
C55 0.079(4) 0.123(4) 0.051(3) 0.014(3) 0.006(3) 0.007(3)
O61 0.041(2) 0.102(2) 0.0560(19) 0.0104(18) 0.0015(17) 0.0082(18)
C62 0.066(4) 0.132(5) 0.070(3) 0.019(3) 0.002(3) 0.011(3)
C63 0.099(5) 0.166(6) 0.081(4) 0.020(4) 0.010(4) 0.044(5)
C64 0.096(5) 0.099(4) 0.070(3) -0.013(3) 0.007(3) 0.006(3)
C65 0.064(4) 0.079(3) 0.063(3) 0.009(3) -0.009(3) -0.004(3)
O71 0.080(3) 0.085(2) 0.086(3) 0.032(2) 0.026(2) 0.031(2)
C72 0.057(6) 0.061(6) 0.079(7) -0.004(5) 0.036(5) -0.003(5)
C72' 0.203(19) 0.192(18) 0.193(18) -0.002(9) 0.016(10) 0.013(10)
C73 0.084(5) 0.130(5) 0.110(5) -0.005(4) 0.023(4) 0.027(4)
C74 0.055(7) 0.096(7) 0.064(6) 0.005(5) -0.009(5) 0.027(5)
C74' 0.105(10) 0.101(8) 0.107(9) -0.001(7) 0.008(7) 0.003(7)
C75 0.173(7) 0.163(6) 0.169(7) 0.063(5) 0.067(6) 0.067(6)

_geom_special_details            
;
 All esds (except the esd in the dihedral angle between two l.s. planes)
 are estimated using the full covariance matrix.  The cell esds are taken
 into account individually in the estimation of esds in distances, angles
 and torsion angles; correlations between esds in cell parameters are only
 used when they are defined by crystal symmetry.  An approximate (isotropic)
 treatment of cell esds is used for estimating esds involving l.s. planes.
;

loop_
_geom_bond_atom_site_label_1
_geom_bond_atom_site_label_2
_geom_bond_distance
_geom_bond_site_symmetry_2
_geom_bond_publ_flag
B1 C1 1.598(6) . ?
B1 C21 1.615(6) . ?
B1 C11 1.624(5) . ?
B1 B2 1.974(6) . ?
B1 H1 1.33(4) . ?
B2 C1 1.581(6) . ?
B2 C31 1.613(6) . ?
B2 C41 1.629(6) . ?
B2 H1 1.27(4) . ?
C1 H1A 0.95(4) . ?
C1 H1B 0.94(4) . ?
C21 C26 1.393(5) . ?
C21 C22 1.410(5) . ?
C22 C23 1.389(5) . ?
C22 C12 1.474(5) . ?
C23 C24 1.394(6) . ?
C23 H23 0.9500 . ?
C24 C25 1.389(6) . ?
C24 H24 0.9500 . ?
C25 C26 1.406(5) . ?
C25 C27 1.548(6) . ?
C26 H26 0.9500 . ?
C27 C29 1.47(3) . ?
C27 C30 1.49(4) . ?
C27 C28' 1.519(7) . ?
C27 C30' 1.523(8) . ?
C27 C29' 1.555(8) . ?
C27 C28 1.58(3) . ?
C28 H28A 0.9800 . ?
C28 H28B 0.9800 . ?
C28 H28C 0.9800 . ?
C29 H29A 0.9800 . ?
C29 H29B 0.9800 . ?
C29 H29C 0.9800 . ?
C30 H30A 0.9800 . ?
C30 H30B 0.9800 . ?
C30 H30C 0.9800 . ?
C28' H28D 0.9800 . ?
C28' H28E 0.9800 . ?
C28' H28F 0.9800 . ?
C29' H29D 0.9800 . ?
C29' H29E 0.9800 . ?
C29' H29F 0.9800 . ?
C30' H30D 0.9800 . ?
C30' H30E 0.9800 . ?
C30' H30F 0.9800 . ?
C11 C16 1.396(5) . ?
C11 C12 1.408(5) . ?
C12 C13 1.395(5) . ?
C13 C14 1.385(6) . ?
C13 H13 0.9500 . ?
C14 C15 1.381(6) . ?
C14 H14 0.9500 . ?
C15 C16 1.415(5) . ?
C15 C17 1.532(6) . ?
C16 H16 0.9500 . ?
C17 C20 1.527(7) . ?
C17 C18 1.536(7) . ?
C17 C19 1.540(6) . ?
C18 H18A 0.9800 . ?
C18 H18B 0.9800 . ?
C18 H18C 0.9800 . ?
C19 H19A 0.9800 . ?
C19 H19B 0.9800 . ?
C19 H19C 0.9800 . ?
C20 H20A 0.9800 . ?
C20 H20B 0.9800 . ?
C20 H20C 0.9800 . ?
C41 C42 1.383(5) . ?
C41 C46 1.396(5) . ?
C42 C43 1.392(5) . ?
C42 C32 1.483(5) . ?
C43 C44 1.376(6) . ?
C43 H43 0.9500 . ?
C44 C45 1.385(6) . ?
C44 H44 0.9500 . ?
C45 C46 1.401(5) . ?
C45 C47 1.539(5) . ?
C46 H46 0.9500 . ?
C47 C48 1.517(6) . ?
C47 C49 1.528(7) . ?
C47 C50 1.547(6) . ?
C48 H48A 0.9800 . ?
C48 H48B 0.9800 . ?
C48 H48C 0.9800 . ?
C49 H49A 0.9800 . ?
C49 H49B 0.9800 . ?
C49 H49C 0.9800 . ?
C50 H50A 0.9800 . ?
C50 H50B 0.9800 . ?
C50 H50C 0.9800 . ?
C31 C36 1.401(5) . ?
C31 C32 1.404(5) . ?
C32 C33 1.386(6) . ?
C33 C34 1.384(6) . ?
C33 H33 0.9500 . ?
C34 C35 1.391(6) . ?
C34 H34 0.9500 . ?
C35 C36 1.397(5) . ?
C35 C37 1.542(6) . ?
C36 H36 0.9500 . ?
C37 C39 1.524(7) . ?
C37 C40 1.530(7) . ?
C37 C38 1.533(7) . ?
C38 H38A 0.9800 . ?
C38 H38B 0.9800 . ?
C38 H38C 0.9800 . ?
C39 H39A 0.9800 . ?
C39 H39B 0.9800 . ?
C39 H39C 0.9800 . ?
C40 H40A 0.9800 . ?
C40 H40B 0.9800 . ?
C40 H40C 0.9800 . ?
Li1 O81 1.896(8) . ?
Li1 O71 1.897(9) . ?
Li1 O51 1.918(8) . ?
Li1 O61 1.928(9) . ?
O81 C82' 1.349(10) . ?
O81 C85 1.430(7) . ?
O81 C82 1.68(3) . ?
C82 C83 1.40(4) . ?
C82 H82A 0.9900 . ?
C82 H82B 0.9900 . ?
C83 C84 1.22(3) . ?
C83 H83A 0.9900 . ?
C83 H83B 0.9900 . ?
C82' C83' 1.505(17) . ?
C82' H82C 0.9900 . ?
C82' H82D 0.9900 . ?
C83' C84 1.500(16) . ?
C83' H83C 0.9900 . ?
C83' H83D 0.9900 . ?
C84 C85 1.485(10) . ?
C84 H84A 0.9900 . ?
C84 H84B 0.9900 . ?
C84 H84C 0.9900 . ?
C84 H84D 0.9900 . ?
C85 H85A 0.9900 . ?
C85 H85B 0.9900 . ?
O51 C55 1.422(6) . ?
O51 C52' 1.469(15) . ?
O51 C52 1.521(19) . ?
C52 C53 1.36(3) . ?
C52 H52A 0.9900 . ?
C52 H52B 0.9900 . ?
C53 C54 1.33(3) . ?
C53 H53A 0.9900 . ?
C53 H53B 0.9900 . ?
C54 C55 1.82(2) . ?
C54 H54A 0.9900 . ?
C54 H54B 0.9900 . ?
C52' C53' 1.513(9) . ?
C52' H52C 0.9900 . ?
C52' H52D 0.9900 . ?
C53' C54' 1.522(9) . ?
C53' H53C 0.9900 . ?
C53' H53D 0.9900 . ?
C54' C55 1.405(13) . ?
C54' H54C 0.9900 . ?
C54' H54D 0.9900 . ?
C55 H55A 0.9900 . ?
C55 H55B 0.9900 . ?
C55 H55C 0.9900 . ?
C55 H55D 0.9900 . ?
O61 C62 1.428(6) . ?
O61 C65 1.448(5) . ?
C62 C63 1.467(8) . ?
C62 H62A 0.9900 . ?
C62 H62B 0.9900 . ?
C63 C64 1.536(9) . ?
C63 H63A 0.9900 . ?
C63 H63B 0.9900 . ?
C64 C65 1.495(7) . ?
C64 H64A 0.9900 . ?
C64 H64B 0.9900 . ?
C65 H65A 0.9900 . ?
C65 H65B 0.9900 . ?
O71 C75 1.409(7) . ?
O71 C72' 1.412(13) . ?
O71 C72 1.434(10) . ?
C72 C73 1.517(8) . ?
C72 H72A 0.9900 . ?
C72 H72B 0.9900 . ?
C72' C73 1.493(9) . ?
C72' H72C 0.9900 . ?
C72' H72D 0.9900 . ?
C73 C74 1.457(7) . ?
C73 C74' 1.472(8) . ?
C73 H73A 0.9900 . ?
C73 H73B 0.9900 . ?
C73 H73C 0.9900 . ?
C73 H73D 0.9900 . ?
C74 C75 1.507(8) . ?
C74 H74A 0.9900 . ?
C74 H74B 0.9900 . ?
C74' C75 1.560(9) . ?
C74' H74C 0.9900 . ?
C74' H74D 0.9900 . ?
C75 H75A 0.9900 . ?
C75 H75B 0.9900 . ?
C75 H75C 0.9900 . ?
C75 H75D 0.9900 . ?

loop_
_geom_angle_atom_site_label_1
_geom_angle_atom_site_label_2
_geom_angle_atom_site_label_3
_geom_angle
_geom_angle_site_symmetry_1
_geom_angle_site_symmetry_3
_geom_angle_publ_flag
C1 B1 C21 121.4(3) . . ?
C1 B1 C11 127.3(3) . . ?
C21 B1 C11 100.7(3) . . ?
C1 B1 B2 51.2(2) . . ?
C21 B1 B2 127.3(3) . . ?
C11 B1 B2 124.5(3) . . ?
C1 B1 H1 90.4(17) . . ?
C21 B1 H1 108.1(15) . . ?
C11 B1 H1 106.0(16) . . ?
B2 B1 H1 39.3(16) . . ?
C1 B2 C31 122.4(3) . . ?
C1 B2 C41 127.4(4) . . ?
C31 B2 C41 100.2(3) . . ?
C1 B2 B1 52.0(2) . . ?
C31 B2 B1 125.0(3) . . ?
C41 B2 B1 126.0(3) . . ?
C1 B2 H1 93.7(18) . . ?
C31 B2 H1 108.6(17) . . ?
C41 B2 H1 100.8(16) . . ?
B1 B2 H1 41.9(18) . . ?
B2 C1 B1 76.8(3) . . ?
B2 C1 H1A 118(2) . . ?
B1 C1 H1A 114(2) . . ?
B2 C1 H1B 113(2) . . ?
B1 C1 H1B 115(2) . . ?
H1A C1 H1B 114(3) . . ?
C26 C21 C22 116.9(3) . . ?
C26 C21 B1 134.3(3) . . ?
C22 C21 B1 108.2(3) . . ?
C23 C22 C21 121.5(3) . . ?
C23 C22 C12 126.8(4) . . ?
C21 C22 C12 111.7(3) . . ?
C22 C23 C24 119.5(4) . . ?
C22 C23 H23 120.2 . . ?
C24 C23 H23 120.2 . . ?
C25 C24 C23 121.2(4) . . ?
C25 C24 H24 119.4 . . ?
C23 C24 H24 119.4 . . ?
C24 C25 C26 117.8(4) . . ?
C24 C25 C27 121.1(4) . . ?
C26 C25 C27 121.1(4) . . ?
C21 C26 C25 123.0(4) . . ?
C21 C26 H26 118.5 . . ?
C25 C26 H26 118.5 . . ?
C29 C27 C30 108.0(19) . . ?
C28' C27 C30' 108.8(5) . . ?
C29 C27 C25 108.1(11) . . ?
C30 C27 C25 105.6(13) . . ?
C28' C27 C25 111.1(4) . . ?
C30' C27 C25 109.1(4) . . ?
C28' C27 C29' 107.7(5) . . ?
C30' C27 C29' 107.8(5) . . ?
C25 C27 C29' 112.4(4) . . ?
C29 C27 C28 115.1(18) . . ?
C30 C27 C28 111(2) . . ?
C25 C27 C28 109.0(13) . . ?
C27 C28 H28A 109.5 . . ?
C27 C28 H28B 109.5 . . ?
H28A C28 H28B 109.5 . . ?
C27 C28 H28C 109.5 . . ?
H28A C28 H28C 109.5 . . ?
H28B C28 H28C 109.5 . . ?
C27 C29 H29A 109.5 . . ?
C27 C29 H29B 109.5 . . ?
H29A C29 H29B 109.5 . . ?
C27 C29 H29C 109.5 . . ?
H29A C29 H29C 109.5 . . ?
H29B C29 H29C 109.5 . . ?
C27 C30 H30A 109.5 . . ?
C27 C30 H30B 109.5 . . ?
H30A C30 H30B 109.5 . . ?
C27 C30 H30C 109.5 . . ?
H30A C30 H30C 109.5 . . ?
H30B C30 H30C 109.5 . . ?
C27 C28' H28D 109.5 . . ?
C27 C28' H28E 109.5 . . ?
H28D C28' H28E 109.5 . . ?
C27 C28' H28F 109.5 . . ?
H28D C28' H28F 109.5 . . ?
H28E C28' H28F 109.5 . . ?
C27 C29' H29D 109.5 . . ?
C27 C29' H29E 109.5 . . ?
H29D C29' H29E 109.5 . . ?
C27 C29' H29F 109.5 . . ?
H29D C29' H29F 109.5 . . ?
H29E C29' H29F 109.5 . . ?
C27 C30' H30D 109.5 . . ?
C27 C30' H30E 109.5 . . ?
H30D C30' H30E 109.5 . . ?
C27 C30' H30F 109.5 . . ?
H30D C30' H30F 109.5 . . ?
H30E C30' H30F 109.5 . . ?
C16 C11 C12 117.6(3) . . ?
C16 C11 B1 133.9(3) . . ?
C12 C11 B1 108.6(3) . . ?
C13 C12 C11 121.0(3) . . ?
C13 C12 C22 128.3(4) . . ?
C11 C12 C22 110.7(3) . . ?
C14 C13 C12 119.6(4) . . ?
C14 C13 H13 120.2 . . ?
C12 C13 H13 120.2 . . ?
C15 C14 C13 121.9(4) . . ?
C15 C14 H14 119.0 . . ?
C13 C14 H14 119.0 . . ?
C14 C15 C16 117.7(4) . . ?
C14 C15 C17 122.6(4) . . ?
C16 C15 C17 119.6(4) . . ?
C11 C16 C15 122.3(4) . . ?
C11 C16 H16 118.9 . . ?
C15 C16 H16 118.9 . . ?
C20 C17 C15 109.2(4) . . ?
C20 C17 C18 109.7(4) . . ?
C15 C17 C18 109.2(4) . . ?
C20 C17 C19 108.5(5) . . ?
C15 C17 C19 113.0(4) . . ?
C18 C17 C19 107.2(4) . . ?
C17 C18 H18A 109.5 . . ?
C17 C18 H18B 109.5 . . ?
H18A C18 H18B 109.5 . . ?
C17 C18 H18C 109.5 . . ?
H18A C18 H18C 109.5 . . ?
H18B C18 H18C 109.5 . . ?
C17 C19 H19A 109.5 . . ?
C17 C19 H19B 109.5 . . ?
H19A C19 H19B 109.5 . . ?
C17 C19 H19C 109.5 . . ?
H19A C19 H19C 109.5 . . ?
H19B C19 H19C 109.5 . . ?
C17 C20 H20A 109.5 . . ?
C17 C20 H20B 109.5 . . ?
H20A C20 H20B 109.5 . . ?
C17 C20 H20C 109.5 . . ?
H20A C20 H20C 109.5 . . ?
H20B C20 H20C 109.5 . . ?
C42 C41 C46 118.0(3) . . ?
C42 C41 B2 108.4(3) . . ?
C46 C41 B2 133.5(4) . . ?
C41 C42 C43 120.6(4) . . ?
C41 C42 C32 111.9(3) . . ?
C43 C42 C32 127.3(4) . . ?
C44 C43 C42 119.7(4) . . ?
C44 C43 H43 120.1 . . ?
C42 C43 H43 120.1 . . ?
C43 C44 C45 122.1(4) . . ?
C43 C44 H44 118.9 . . ?
C45 C44 H44 118.9 . . ?
C44 C45 C46 116.7(4) . . ?
C44 C45 C47 121.6(3) . . ?
C46 C45 C47 121.8(4) . . ?
C41 C46 C45 122.7(4) . . ?
C41 C46 H46 118.6 . . ?
C45 C46 H46 118.6 . . ?
C48 C47 C49 109.9(4) . . ?
C48 C47 C45 109.0(4) . . ?
C49 C47 C45 110.7(3) . . ?
C48 C47 C50 109.4(4) . . ?
C49 C47 C50 106.3(4) . . ?
C45 C47 C50 111.5(4) . . ?
C47 C48 H48A 109.5 . . ?
C47 C48 H48B 109.5 . . ?
H48A C48 H48B 109.5 . . ?
C47 C48 H48C 109.5 . . ?
H48A C48 H48C 109.5 . . ?
H48B C48 H48C 109.5 . . ?
C47 C49 H49A 109.5 . . ?
C47 C49 H49B 109.5 . . ?
H49A C49 H49B 109.5 . . ?
C47 C49 H49C 109.5 . . ?
H49A C49 H49C 109.5 . . ?
H49B C49 H49C 109.5 . . ?
C47 C50 H50A 109.5 . . ?
C47 C50 H50B 109.5 . . ?
H50A C50 H50B 109.5 . . ?
C47 C50 H50C 109.5 . . ?
H50A C50 H50C 109.5 . . ?
H50B C50 H50C 109.5 . . ?
C36 C31 C32 117.5(3) . . ?
C36 C31 B2 133.1(3) . . ?
C32 C31 B2 108.8(3) . . ?
C33 C32 C31 120.5(4) . . ?
C33 C32 C42 128.8(4) . . ?
C31 C32 C42 110.3(3) . . ?
C34 C33 C32 120.4(4) . . ?
C34 C33 H33 119.8 . . ?
C32 C33 H33 119.8 . . ?
C33 C34 C35 121.0(4) . . ?
C33 C34 H34 119.5 . . ?
C35 C34 H34 119.5 . . ?
C34 C35 C36 117.7(4) . . ?
C34 C35 C37 118.4(4) . . ?
C36 C35 C37 123.8(4) . . ?
C35 C36 C31 122.6(4) . . ?
C35 C36 H36 118.7 . . ?
C31 C36 H36 118.7 . . ?
C39 C37 C40 109.5(5) . . ?
C39 C37 C38 107.6(5) . . ?
C40 C37 C38 109.2(5) . . ?
C39 C37 C35 112.2(4) . . ?
C40 C37 C35 109.1(4) . . ?
C38 C37 C35 109.2(4) . . ?
C37 C38 H38A 109.5 . . ?
C37 C38 H38B 109.5 . . ?
H38A C38 H38B 109.5 . . ?
C37 C38 H38C 109.5 . . ?
H38A C38 H38C 109.5 . . ?
H38B C38 H38C 109.5 . . ?
C37 C39 H39A 109.5 . . ?
C37 C39 H39B 109.5 . . ?
H39A C39 H39B 109.5 . . ?
C37 C39 H39C 109.5 . . ?
H39A C39 H39C 109.5 . . ?
H39B C39 H39C 109.5 . . ?
C37 C40 H40A 109.5 . . ?
C37 C40 H40B 109.5 . . ?
H40A C40 H40B 109.5 . . ?
C37 C40 H40C 109.5 . . ?
H40A C40 H40C 109.5 . . ?
H40B C40 H40C 109.5 . . ?
O81 Li1 O71 107.9(4) . . ?
O81 Li1 O51 110.1(4) . . ?
O71 Li1 O51 116.1(4) . . ?
O81 Li1 O61 111.0(4) . . ?
O71 Li1 O61 104.9(4) . . ?
O51 Li1 O61 106.8(4) . . ?
C82' O81 C85 108.2(6) . . ?
C85 O81 C82 99.1(9) . . ?
C82' O81 Li1 120.7(6) . . ?
C85 O81 Li1 128.6(4) . . ?
C82 O81 Li1 112.7(10) . . ?
C83 C82 O81 106(2) . . ?
C83 C82 H82A 110.6 . . ?
O81 C82 H82A 110.6 . . ?
C83 C82 H82B 110.6 . . ?
O81 C82 H82B 110.6 . . ?
H82A C82 H82B 108.7 . . ?
C84 C83 C82 104(3) . . ?
C84 C83 H83A 110.9 . . ?
C82 C83 H83A 110.9 . . ?
C84 C83 H83B 110.9 . . ?
C82 C83 H83B 110.9 . . ?
H83A C83 H83B 109.0 . . ?
O81 C82' C83' 104.9(9) . . ?
O81 C82' H82C 110.8 . . ?
C83' C82' H82C 110.8 . . ?
O81 C82' H82D 110.8 . . ?
C83' C82' H82D 110.8 . . ?
H82C C82' H82D 108.8 . . ?
C84 C83' C82' 106.9(8) . . ?
C84 C83' H83C 110.3 . . ?
C82' C83' H83C 110.3 . . ?
C84 C83' H83D 110.3 . . ?
C82' C83' H83D 110.3 . . ?
H83C C83' H83D 108.6 . . ?
C83 C84 C85 120.5(17) . . ?
C85 C84 C83' 99.2(7) . . ?
C83 C84 H84A 107.2 . . ?
C85 C84 H84A 107.2 . . ?
C83 C84 H84B 107.2 . . ?
C85 C84 H84B 107.2 . . ?
H84A C84 H84B 106.8 . . ?
C83 C84 H84C 107.2 . . ?
C85 C84 H84C 107.2 . . ?
H84A C84 H84C 0.0 . . ?
H84B C84 H84C 106.8 . . ?
C83 C84 H84D 107.2 . . ?
C85 C84 H84D 107.2 . . ?
H84A C84 H84D 106.8 . . ?
H84B C84 H84D 0.0 . . ?
H84C C84 H84D 106.8 . . ?
O81 C85 C84 103.6(6) . . ?
O81 C85 H85A 111.0 . . ?
C84 C85 H85A 111.0 . . ?
O81 C85 H85B 111.0 . . ?
C84 C85 H85B 111.0 . . ?
H85A C85 H85B 109.0 . . ?
C55 O51 C52' 105.1(6) . . ?
C55 O51 C52 113.0(8) . . ?
C55 O51 Li1 129.8(4) . . ?
C52' O51 Li1 125.0(6) . . ?
C52 O51 Li1 111.1(7) . . ?
C53 C52 O51 97.5(19) . . ?
C53 C52 H52A 112.3 . . ?
O51 C52 H52A 112.3 . . ?
C53 C52 H52B 112.3 . . ?
O51 C52 H52B 112.3 . . ?
H52A C52 H52B 109.9 . . ?
C54 C53 C52 116(2) . . ?
C54 C53 H53A 108.4 . . ?
C52 C53 H53A 108.4 . . ?
C54 C53 H53B 108.4 . . ?
C52 C53 H53B 108.4 . . ?
H53A C53 H53B 107.4 . . ?
C53 C54 C55 102.4(17) . . ?
C53 C54 H54A 111.3 . . ?
C55 C54 H54A 111.3 . . ?
C53 C54 H54B 111.3 . . ?
C55 C54 H54B 111.3 . . ?
H54A C54 H54B 109.2 . . ?
O51 C52' C53' 99.9(10) . . ?
O51 C52' H52C 111.8 . . ?
C53' C52' H52C 111.8 . . ?
O51 C52' H52D 111.8 . . ?
C53' C52' H52D 111.8 . . ?
H52C C52' H52D 109.5 . . ?
C52' C53' C54' 101.2(9) . . ?
C52' C53' H53C 111.5 . . ?
C54' C53' H53C 111.5 . . ?
C52' C53' H53D 111.5 . . ?
C54' C53' H53D 111.5 . . ?
H53C C53' H53D 109.3 . . ?
C55 C54' C53' 99.0(8) . . ?
C55 C54' H54C 112.0 . . ?
C53' C54' H54C 112.0 . . ?
C55 C54' H54D 112.0 . . ?
C53' C54' H54D 112.0 . . ?
H54C C54' H54D 109.7 . . ?
C54' C55 O51 112.5(7) . . ?
O51 C55 C54 92.3(8) . . ?
O51 C55 H55A 113.2 . . ?
C54 C55 H55A 113.2 . . ?
O51 C55 H55B 113.2 . . ?
C54 C55 H55B 113.2 . . ?
H55A C55 H55B 110.6 . . ?
O51 C55 H55C 113.2 . . ?
C54 C55 H55C 113.2 . . ?
H55A C55 H55C 0.0 . . ?
H55B C55 H55C 110.6 . . ?
O51 C55 H55D 113.2 . . ?
C54 C55 H55D 113.2 . . ?
H55A C55 H55D 110.6 . . ?
H55B C55 H55D 0.0 . . ?
H55C C55 H55D 110.6 . . ?
C62 O61 C65 108.5(4) . . ?
C62 O61 Li1 126.8(4) . . ?
C65 O61 Li1 119.1(4) . . ?
O61 C62 C63 108.8(5) . . ?
O61 C62 H62A 109.9 . . ?
C63 C62 H62A 109.9 . . ?
O61 C62 H62B 109.9 . . ?
C63 C62 H62B 109.9 . . ?
H62A C62 H62B 108.3 . . ?
C62 C63 C64 102.9(6) . . ?
C62 C63 H63A 111.2 . . ?
C64 C63 H63A 111.2 . . ?
C62 C63 H63B 111.2 . . ?
C64 C63 H63B 111.2 . . ?
H63A C63 H63B 109.1 . . ?
C65 C64 C63 102.4(5) . . ?
C65 C64 H64A 111.3 . . ?
C63 C64 H64A 111.3 . . ?
C65 C64 H64B 111.3 . . ?
C63 C64 H64B 111.3 . . ?
H64A C64 H64B 109.2 . . ?
O61 C65 C64 106.1(4) . . ?
O61 C65 H65A 110.5 . . ?
C64 C65 H65A 110.5 . . ?
O61 C65 H65B 110.5 . . ?
C64 C65 H65B 110.5 . . ?
H65A C65 H65B 108.7 . . ?
C75 O71 C72' 107.8(6) . . ?
C75 O71 C72 102.4(5) . . ?
C75 O71 Li1 132.7(4) . . ?
C72' O71 Li1 118.4(7) . . ?
C72 O71 Li1 124.7(5) . . ?
O71 C72 C73 104.3(7) . . ?
O71 C72 H72A 110.9 . . ?
C73 C72 H72A 110.9 . . ?
O71 C72 H72B 110.9 . . ?
C73 C72 H72B 110.9 . . ?
H72A C72 H72B 108.9 . . ?
O71 C72' C73 106.7(6) . . ?
O71 C72' H72C 110.4 . . ?
C73 C72' H72C 110.4 . . ?
O71 C72' H72D 110.4 . . ?
C73 C72' H72D 110.4 . . ?
H72C C72' H72D 108.6 . . ?
C74' C73 C72' 102.7(7) . . ?
C74 C73 C72 98.7(6) . . ?
C74 C73 H73A 112.0 . . ?
C72 C73 H73A 112.0 . . ?
C74 C73 H73B 112.0 . . ?
C72 C73 H73B 112.0 . . ?
H73A C73 H73B 109.7 . . ?
C74 C73 H73C 112.0 . . ?
C72 C73 H73C 112.0 . . ?
H73A C73 H73C 0.0 . . ?
H73B C73 H73C 109.7 . . ?
C74 C73 H73D 112.0 . . ?
C72 C73 H73D 112.0 . . ?
H73A C73 H73D 109.7 . . ?
H73B C73 H73D 0.0 . . ?
H73C C73 H73D 109.7 . . ?
C73 C74 C75 100.7(5) . . ?
C73 C74 H74A 111.6 . . ?
C75 C74 H74A 111.6 . . ?
C73 C74 H74B 111.6 . . ?
C75 C74 H74B 111.6 . . ?
H74A C74 H74B 109.4 . . ?
C73 C74' C75 97.6(6) . . ?
C73 C74' H74C 112.2 . . ?
C75 C74' H74C 112.2 . . ?
C73 C74' H74D 112.2 . . ?
C75 C74' H74D 112.2 . . ?
H74C C74' H74D 109.8 . . ?
O71 C75 C74 110.5(5) . . ?
O71 C75 C74' 101.2(6) . . ?
O71 C75 H75A 109.5 . . ?
C74 C75 H75A 109.5 . . ?
O71 C75 H75B 109.5 . . ?
C74 C75 H75B 109.5 . . ?
H75A C75 H75B 108.1 . . ?
O71 C75 H75C 111.5 . . ?
C74' C75 H75C 111.5 . . ?
O71 C75 H75D 111.5 . . ?
C74' C75 H75D 111.5 . . ?
H75C C75 H75D 109.3 . . ?

loop_
_geom_torsion_atom_site_label_1
_geom_torsion_atom_site_label_2
_geom_torsion_atom_site_label_3
_geom_torsion_atom_site_label_4
_geom_torsion
_geom_torsion_site_symmetry_1
_geom_torsion_site_symmetry_2
_geom_torsion_site_symmetry_3
_geom_torsion_site_symmetry_4
_geom_torsion_publ_flag
C31 B2 C1 B1 111.5(4) . . . . ?
C41 B2 C1 B1 -109.9(4) . . . . ?
C21 B1 C1 B2 114.8(4) . . . . ?
C11 B1 C1 B2 -107.5(4) . . . . ?
C1 B1 C21 C26 -23.5(7) . . . . ?
C11 B1 C21 C26 -170.5(4) . . . . ?
B2 B1 C21 C26 39.3(7) . . . . ?
C1 B1 C21 C22 146.9(4) . . . . ?
C11 B1 C21 C22 -0.1(4) . . . . ?
B2 B1 C21 C22 -150.3(4) . . . . ?
C26 C21 C22 C23 -2.6(6) . . . . ?
B1 C21 C22 C23 -174.9(4) . . . . ?
C26 C21 C22 C12 175.0(4) . . . . ?
B1 C21 C22 C12 2.7(5) . . . . ?
C21 C22 C23 C24 1.2(7) . . . . ?
C12 C22 C23 C24 -176.0(4) . . . . ?
C22 C23 C24 C25 0.2(7) . . . . ?
C23 C24 C25 C26 -0.2(7) . . . . ?
C23 C24 C25 C27 178.5(4) . . . . ?
C22 C21 C26 C25 2.7(6) . . . . ?
B1 C21 C26 C25 172.4(4) . . . . ?
C24 C25 C26 C21 -1.3(7) . . . . ?
C27 C25 C26 C21 180.0(4) . . . . ?
C24 C25 C27 C29 51.1(16) . . . . ?
C26 C25 C27 C29 -130.3(15) . . . . ?
C24 C25 C27 C30 -64.3(17) . . . . ?
C26 C25 C27 C30 114.3(17) . . . . ?
C24 C25 C27 C28' 123.9(5) . . . . ?
C26 C25 C27 C28' -57.4(6) . . . . ?
C24 C25 C27 C30' -116.2(6) . . . . ?
C26 C25 C27 C30' 62.4(6) . . . . ?
C24 C25 C27 C29' 3.3(7) . . . . ?
C26 C25 C27 C29' -178.1(5) . . . . ?
C24 C25 C27 C28 176.8(17) . . . . ?
C26 C25 C27 C28 -4.5(17) . . . . ?
C1 B1 C11 C16 31.7(7) . . . . ?
C21 B1 C11 C16 175.9(4) . . . . ?
B2 B1 C11 C16 -32.7(6) . . . . ?
C1 B1 C11 C12 -146.9(4) . . . . ?
C21 B1 C11 C12 -2.6(4) . . . . ?
B2 B1 C11 C12 148.7(4) . . . . ?
C16 C11 C12 C13 2.1(6) . . . . ?
B1 C11 C12 C13 -179.0(4) . . . . ?
C16 C11 C12 C22 -174.4(3) . . . . ?
B1 C11 C12 C22 4.4(5) . . . . ?
C23 C22 C12 C13 -3.5(7) . . . . ?
C21 C22 C12 C13 179.1(4) . . . . ?
C23 C22 C12 C11 172.8(4) . . . . ?
C21 C22 C12 C11 -4.7(5) . . . . ?
C11 C12 C13 C14 -1.9(7) . . . . ?
C22 C12 C13 C14 174.0(4) . . . . ?
C12 C13 C14 C15 0.6(7) . . . . ?
C13 C14 C15 C16 0.5(7) . . . . ?
C13 C14 C15 C17 -176.5(4) . . . . ?
C12 C11 C16 C15 -1.0(6) . . . . ?
B1 C11 C16 C15 -179.5(4) . . . . ?
C14 C15 C16 C11 -0.3(6) . . . . ?
C17 C15 C16 C11 176.8(4) . . . . ?
C14 C15 C17 C20 -118.3(5) . . . . ?
C16 C15 C17 C20 64.7(6) . . . . ?
C14 C15 C17 C18 121.7(5) . . . . ?
C16 C15 C17 C18 -55.3(5) . . . . ?
C14 C15 C17 C19 2.5(7) . . . . ?
C16 C15 C17 C19 -174.5(5) . . . . ?
C1 B2 C41 C42 -150.7(4) . . . . ?
C31 B2 C41 C42 -5.3(4) . . . . ?
B1 B2 C41 C42 143.0(4) . . . . ?
C1 B2 C41 C46 24.6(7) . . . . ?
C31 B2 C41 C46 170.0(4) . . . . ?
B1 B2 C41 C46 -41.7(6) . . . . ?
C46 C41 C42 C43 2.8(6) . . . . ?
B2 C41 C42 C43 178.9(4) . . . . ?
C46 C41 C42 C32 -172.8(3) . . . . ?
B2 C41 C42 C32 3.3(4) . . . . ?
C41 C42 C43 C44 -3.5(6) . . . . ?
C32 C42 C43 C44 171.4(4) . . . . ?
C42 C43 C44 C45 0.5(7) . . . . ?
C43 C44 C45 C46 3.0(7) . . . . ?
C43 C44 C45 C47 -177.4(4) . . . . ?
C42 C41 C46 C45 0.9(6) . . . . ?
B2 C41 C46 C45 -174.1(4) . . . . ?
C44 C45 C46 C41 -3.7(6) . . . . ?
C47 C45 C46 C41 176.6(4) . . . . ?
C44 C45 C47 C48 -98.6(5) . . . . ?
C46 C45 C47 C48 81.1(5) . . . . ?
C44 C45 C47 C49 140.4(4) . . . . ?
C46 C45 C47 C49 -39.9(6) . . . . ?
C44 C45 C47 C50 22.3(6) . . . . ?
C46 C45 C47 C50 -158.0(4) . . . . ?
C1 B2 C31 C36 -17.2(6) . . . . ?
C41 B2 C31 C36 -164.9(4) . . . . ?
B1 B2 C31 C36 46.4(6) . . . . ?
C1 B2 C31 C32 153.3(4) . . . . ?
C41 B2 C31 C32 5.6(4) . . . . ?
B1 B2 C31 C32 -143.1(4) . . . . ?
C36 C31 C32 C33 -5.2(6) . . . . ?
B2 C31 C32 C33 -177.4(4) . . . . ?
C36 C31 C32 C42 168.0(3) . . . . ?
B2 C31 C32 C42 -4.2(4) . . . . ?
C41 C42 C32 C33 173.1(4) . . . . ?
C43 C42 C32 C33 -2.2(7) . . . . ?
C41 C42 C32 C31 0.5(5) . . . . ?
C43 C42 C32 C31 -174.7(4) . . . . ?
C31 C32 C33 C34 3.2(7) . . . . ?
C42 C32 C33 C34 -168.7(4) . . . . ?
C32 C33 C34 C35 1.4(7) . . . . ?
C33 C34 C35 C36 -3.8(7) . . . . ?
C33 C34 C35 C37 176.1(4) . . . . ?
C34 C35 C36 C31 1.6(6) . . . . ?
C37 C35 C36 C31 -178.3(4) . . . . ?
C32 C31 C36 C35 2.8(6) . . . . ?
B2 C31 C36 C35 172.7(4) . . . . ?
C34 C35 C37 C39 -178.0(5) . . . . ?
C36 C35 C37 C39 1.9(7) . . . . ?
C34 C35 C37 C40 -56.4(6) . . . . ?
C36 C35 C37 C40 123.5(5) . . . . ?
C34 C35 C37 C38 62.8(6) . . . . ?
C36 C35 C37 C38 -117.3(5) . . . . ?
O71 Li1 O81 C82' 168.4(10) . . . . ?
O51 Li1 O81 C82' 40.9(11) . . . . ?
O61 Li1 O81 C82' -77.2(11) . . . . ?
O71 Li1 O81 C85 -31.8(7) . . . . ?
O51 Li1 O81 C85 -159.4(5) . . . . ?
O61 Li1 O81 C85 82.6(7) . . . . ?
O71 Li1 O81 C82 -155.4(12) . . . . ?
O51 Li1 O81 C82 77.1(13) . . . . ?
O61 Li1 O81 C82 -41.0(13) . . . . ?
C85 O81 C82 C83 -22(2) . . . . ?
Li1 O81 C82 C83 117(2) . . . . ?
O81 C82 C83 C84 26(3) . . . . ?
C85 O81 C82' C83' -25.7(12) . . . . ?
Li1 O81 C82' C83' 137.7(8) . . . . ?
O81 C82' C83' C84 0.4(14) . . . . ?
C82 C83 C84 C85 -23(4) . . . . ?
C82' C83' C84 C85 23.2(12) . . . . ?
C82' O81 C85 C84 42.0(10) . . . . ?
C82 O81 C85 C84 9.1(13) . . . . ?
Li1 O81 C85 C84 -119.7(6) . . . . ?
C83 C84 C85 O81 8(3) . . . . ?
C83' C84 C85 O81 -37.9(9) . . . . ?
C55 O51 C52 C53 -45(3) . . . . ?
Li1 O51 C52 C53 160(2) . . . . ?
O51 C52 C53 C54 41(4) . . . . ?
C52 C53 C54 C55 -24(4) . . . . ?
C55 O51 C52' C53' 29.6(13) . . . . ?
Li1 O51 C52' C53' -154.3(8) . . . . ?
O51 C52' C53' C54' -45.0(15) . . . . ?
C52' C53' C54' C55 43.1(14) . . . . ?
C53' C54' C55 O51 -25.9(10) . . . . ?
C52' O51 C55 C54' -2.3(10) . . . . ?
Li1 O51 C55 C54' -178.1(7) . . . . ?
C52 O51 C55 C54 29.4(14) . . . . ?
Li1 O51 C55 C54 178.8(8) . . . . ?
C53 C54 C55 O51 -5(2) . . . . ?
C65 O61 C62 C63 -5.8(7) . . . . ?
Li1 O61 C62 C63 -158.8(5) . . . . ?
O61 C62 C63 C64 24.4(7) . . . . ?
C62 C63 C64 C65 -32.9(6) . . . . ?
C62 O61 C65 C64 -16.0(6) . . . . ?
Li1 O61 C65 C64 139.3(4) . . . . ?
C63 C64 C65 O61 30.2(6) . . . . ?
O81 Li1 O71 C75 135.8(7) . . . . ?
O51 Li1 O71 C75 -100.2(8) . . . . ?
O61 Li1 O71 C75 17.4(9) . . . . ?
O81 Li1 O71 C72' -58.2(15) . . . . ?
O51 Li1 O71 C72' 65.8(15) . . . . ?
O61 Li1 O71 C72' -176.6(14) . . . . ?
O81 Li1 O71 C72 -39.1(10) . . . . ?
O51 Li1 O71 C72 84.9(10) . . . . ?
O61 Li1 O71 C72 -157.5(9) . . . . ?
C75 O71 C72 C73 35.0(12) . . . . ?
Li1 O71 C72 C73 -148.8(6) . . . . ?
C75 O71 C72' C73 8(2) . . . . ?
Li1 O71 C72' C73 -161.0(11) . . . . ?
O71 C72' C73 C74' 24(2) . . . . ?
O71 C72 C73 C74 -48.8(12) . . . . ?
C72 C73 C74 C75 40.2(11) . . . . ?
C72' C73 C74' C75 -42.0(15) . . . . ?
C72 O71 C75 C74 -8.7(11) . . . . ?
Li1 O71 C75 C74 175.6(7) . . . . ?
C72' O71 C75 C74' -34.8(16) . . . . ?
Li1 O71 C75 C74' 132.3(8) . . . . ?
C73 C74 C75 O71 -21.6(11) . . . . ?
C73 C74' C75 O71 47.6(11) . . . . ?

_refine_diff_density_max         0.418
_refine_diff_density_min         -0.233
_refine_diff_density_rms         0.040

_shelx_res_file                  
;
TITL wa2120 in Pccn
    wa2120.res
    created by SHELXL-2016/6 at 10:42:09 on 29-Nov-2017
CELL 0.71073   21.5605  26.1802  19.2608  90.000  90.000  90.000
ZERR    8.00    0.0015   0.0019   0.0013   0.000   0.000   0.000
LATT  1
SYMM 0.5-X, 0.5-Y, Z
SYMM -X, 0.5+Y, 0.5-Z
SYMM 0.5+X, -Y, 0.5-Z
SFAC C   H   B  Li O
UNIT 456 664 16 8  32
TEMP-100
SIZE .12 .18 .28
REM colourless needle
L.S. 80
BOND$H
CONF
ACTA50
FMAP 2
PLAN 20
DFIX 1.5 .01 C52' C53' C53' C54'
DFIX 1.5 .01 C72 C73 C73 C74 C74 C75 C72' C73 C73 C74' C74' C75
DFIX 2.3 .03 C52' C54' C53' C55 C52 C54 C53 C55
DFIX 2.3 .01 C72 C74  C73 C75  C72' C74'   C72' C75
ISOR .01 C82 > C85 C52 > C55 C62 > C65 C72 > C75
ISOR .003  C28 > C30'
WGHT    0.068400
FVAR       0.21908   0.34126   0.36849   0.51214   0.20745
B1    3    0.576344    0.486617    0.741679    11.00000    0.03159    0.03637 =
         0.03674    0.00468   -0.00253    0.00405
B2    3    0.610687    0.469797    0.833890    11.00000    0.03809    0.04531 =
         0.02726    0.00153   -0.00052    0.00433
H1    2    0.628549    0.470247    0.771333    11.00000    0.05113
C1    1    0.541847    0.485333    0.815101    11.00000    0.03250    0.04073 =
         0.03430   -0.00024    0.00240   -0.00073
H1A   2    0.510616    0.459687    0.819021    11.00000   -1.20000
H1B   2    0.530263    0.517433    0.832745    11.00000   -1.20000
C21   1    0.558293    0.447226    0.680388    11.00000    0.03278    0.04564 =
         0.03243    0.00250   -0.00036    0.00398
C22   1    0.566363    0.472369    0.616288    11.00000    0.04137    0.04668 =
         0.03357    0.00144    0.00230   -0.00053
C23   1    0.549785    0.449409    0.554004    11.00000    0.07750    0.04938 =
         0.03351    0.00670    0.00461   -0.00524
AFIX  43
H23   2    0.556332    0.466727    0.511285    11.00000   -1.20000
AFIX   0
C24   1    0.523474    0.400783    0.554590    11.00000    0.07690    0.05689 =
         0.03352   -0.00354   -0.00561   -0.00834
AFIX  43
H24   2    0.512306    0.385105    0.511901    11.00000   -1.20000
AFIX   0
C25   1    0.513280    0.374822    0.616441    11.00000    0.04919    0.05088 =
         0.04203   -0.00226   -0.00228   -0.00363
C26   1    0.530567    0.399177    0.678583    11.00000    0.03946    0.04498 =
         0.03249    0.00582   -0.00048   -0.00351
AFIX  43
H26   2    0.522995    0.382089    0.721262    11.00000   -1.20000
AFIX   0
C27   1    0.482586    0.321391    0.617119    11.00000    0.06245    0.05416 =
         0.04654   -0.00530   -0.00496   -0.01558
PART 1
C28   1    0.480923    0.300805    0.694388    51.00000    0.11382    0.10932 =
         0.11299    0.00162    0.00088   -0.00668
AFIX  33
H28A  2    0.457869    0.324840    0.723639    51.00000   -1.50000
H28B  2    0.460474    0.267383    0.695428    51.00000   -1.50000
H28C  2    0.523396    0.297451    0.711925    51.00000   -1.50000
AFIX   0
C29   1    0.515998    0.288700    0.567511    51.00000    0.07912    0.07573 =
         0.08094   -0.00489    0.00638   -0.00332
AFIX  33
H29A  2    0.558386    0.282969    0.584148    51.00000   -1.50000
H29B  2    0.494531    0.255852    0.563273    51.00000   -1.50000
H29C  2    0.517333    0.305501    0.522069    51.00000   -1.50000
AFIX   0
C30   1    0.418680    0.329256    0.590316    51.00000    0.10604    0.10728 =
         0.11175    0.00301   -0.00316   -0.00620
AFIX  33
H30A  2    0.395480    0.350984    0.622599    51.00000   -1.50000
H30B  2    0.420604    0.345811    0.544733    51.00000   -1.50000
H30C  2    0.397802    0.296162    0.585937    51.00000   -1.50000
AFIX   0
PART 2
C28'  1    0.523590    0.282580    0.653603   -51.00000    0.07115    0.04143 =
         0.08432    0.00266   -0.01391   -0.01111
AFIX  33
H28D  2    0.563457    0.280168    0.629384   -51.00000   -1.50000
H28E  2    0.530589    0.293400    0.701678   -51.00000   -1.50000
H28F  2    0.503177    0.249135    0.653284   -51.00000   -1.50000
AFIX   0
C29'  1    0.469374    0.301027    0.542711   -51.00000    0.09506    0.06601 =
         0.06835   -0.00593   -0.01453   -0.02169
AFIX  33
H29D  2    0.442926    0.325378    0.517876   -51.00000   -1.50000
H29E  2    0.508616    0.296919    0.517650   -51.00000   -1.50000
H29F  2    0.448257    0.267954    0.545725   -51.00000   -1.50000
AFIX   0
C30'  1    0.420900    0.324655    0.655385   -51.00000    0.06915    0.06691 =
         0.10179   -0.00522    0.00842   -0.01803
AFIX  33
H30D  2    0.394051    0.349614    0.632262   -51.00000   -1.50000
H30E  2    0.400771    0.291094    0.655061   -51.00000   -1.50000
H30F  2    0.428183    0.335359    0.703455   -51.00000   -1.50000
AFIX   0
PART 0
C11   1    0.595300    0.536676    0.696673    11.00000    0.02872    0.03851 =
         0.03492    0.00342    0.00380    0.00252
C12   1    0.590988    0.524429    0.625637    11.00000    0.03702    0.04604 =
         0.03178    0.00372    0.00030    0.00518
C13   1    0.605628    0.560350    0.574738    11.00000    0.06183    0.05111 =
         0.03812    0.00665    0.00822   -0.00152
AFIX  43
H13   2    0.603774    0.551342    0.527004    11.00000   -1.20000
AFIX   0
C14   1    0.622881    0.609225    0.594249    11.00000    0.05780    0.04142 =
         0.05267    0.02103    0.00704   -0.00098
AFIX  43
H14   2    0.632421    0.633556    0.559249    11.00000   -1.20000
AFIX   0
C15   1    0.626632    0.623654    0.663108    11.00000    0.03995    0.04599 =
         0.05287    0.00784   -0.00054    0.00075
C16   1    0.612661    0.586435    0.714021    11.00000    0.03473    0.04581 =
         0.04115    0.00344   -0.00089    0.00730
AFIX  43
H16   2    0.615182    0.595623    0.761653    11.00000   -1.20000
AFIX   0
C17   1    0.642108    0.678344    0.685565    11.00000    0.06715    0.03907 =
         0.06778    0.00751   -0.00169   -0.00444
C18   1    0.589023    0.699237    0.730577    11.00000    0.10580    0.04647 =
         0.10130   -0.00352   -0.00529    0.00895
AFIX  33
H18A  2    0.550498    0.699385    0.703576    11.00000   -1.50000
H18B  2    0.583831    0.677507    0.771598    11.00000   -1.50000
H18C  2    0.598880    0.734144    0.745267    11.00000   -1.50000
AFIX   0
C19   1    0.649995    0.715138    0.623826    11.00000    0.15462    0.05058 =
         0.10152    0.02231   -0.00122   -0.02309
AFIX  33
H19A  2    0.611697    0.715775    0.596436    11.00000   -1.50000
H19B  2    0.658914    0.749550    0.641183    11.00000   -1.50000
H19C  2    0.684393    0.703507    0.594564    11.00000   -1.50000
AFIX   0
C20   1    0.702297    0.678019    0.727377    11.00000    0.07833    0.06323 =
         0.11102   -0.00197   -0.01726   -0.01999
AFIX  33
H20A  2    0.712381    0.712930    0.741855    11.00000   -1.50000
H20B  2    0.697145    0.656413    0.768525    11.00000   -1.50000
H20C  2    0.735986    0.664504    0.698581    11.00000   -1.50000
AFIX   0
C41   1    0.635574    0.413943    0.858659    11.00000    0.02697    0.04687 =
         0.03088    0.00511    0.00473    0.00165
C42   1    0.686719    0.420975    0.900907    11.00000    0.02884    0.04598 =
         0.04153    0.00501    0.00080   -0.00184
C43   1    0.716865    0.379329    0.930510    11.00000    0.04063    0.05123 =
         0.06306    0.01406   -0.01662   -0.00304
AFIX  43
H43   2    0.753333    0.384309    0.957351    11.00000   -1.20000
AFIX   0
C44   1    0.693640    0.330914    0.920748    11.00000    0.04115    0.04368 =
         0.06861    0.02059   -0.00857    0.00134
AFIX  43
H44   2    0.714444    0.302822    0.941542    11.00000   -1.20000
AFIX   0
C45   1    0.640929    0.321804    0.881599    11.00000    0.03843    0.04209 =
         0.04208    0.00823    0.00027    0.00467
C46   1    0.613730    0.364207    0.849339    11.00000    0.04339    0.04388 =
         0.03690    0.00014   -0.00359   -0.00474
AFIX  43
H46   2    0.578974    0.358902    0.819892    11.00000   -1.20000
AFIX   0
C47   1    0.613876    0.267698    0.873673    11.00000    0.05709    0.03807 =
         0.06428    0.00347   -0.00682   -0.00084
C48   1    0.635330    0.245368    0.805090    11.00000    0.11585    0.06137 =
         0.08704   -0.01544    0.01167   -0.00709
AFIX  33
H48A  2    0.680762    0.244593    0.803891    11.00000   -1.50000
H48B  2    0.619193    0.210557    0.800230    11.00000   -1.50000
H48C  2    0.619899    0.266528    0.766838    11.00000   -1.50000
AFIX   0
C49   1    0.543050    0.269078    0.876070    11.00000    0.07325    0.04931 =
         0.08342    0.01688   -0.01766   -0.01564
AFIX  33
H49A  2    0.529503    0.283536    0.920485    11.00000   -1.50000
H49B  2    0.527467    0.290276    0.837935    11.00000   -1.50000
H49C  2    0.526761    0.234306    0.871328    11.00000   -1.50000
AFIX   0
C50   1    0.634650    0.232377    0.933696    11.00000    0.09706    0.04699 =
         0.10275    0.02144   -0.03114   -0.00938
AFIX  33
H50A  2    0.620811    0.246771    0.978037    11.00000   -1.50000
H50B  2    0.616329    0.198432    0.927427    11.00000   -1.50000
H50C  2    0.679974    0.229550    0.933657    11.00000   -1.50000
AFIX   0
C31   1    0.655871    0.506318    0.878557    11.00000    0.02695    0.04154 =
         0.03331    0.00162    0.00453    0.00190
C32   1    0.699755    0.475875    0.913066    11.00000    0.03276    0.04729 =
         0.04214    0.00603    0.00187   -0.00326
C33   1    0.742766    0.497824    0.957423    11.00000    0.04665    0.05792 =
         0.05574    0.00988   -0.02020   -0.00132
AFIX  43
H33   2    0.773583    0.477118    0.978650    11.00000   -1.20000
AFIX   0
C34   1    0.741118    0.549720    0.971001    11.00000    0.07025    0.05613 =
         0.04843   -0.01086   -0.01800   -0.01552
AFIX  43
H34   2    0.771484    0.564363    1.000686    11.00000   -1.20000
AFIX   0
C35   1    0.695690    0.580779    0.941860    11.00000    0.04674    0.05059 =
         0.04224   -0.00904   -0.00218   -0.00023
C36   1    0.654142    0.558392    0.895229    11.00000    0.03554    0.04703 =
         0.03580   -0.00266    0.00263    0.00628
AFIX  43
H36   2    0.623525    0.579298    0.874000    11.00000   -1.20000
AFIX   0
C37   1    0.693923    0.637614    0.962759    11.00000    0.07202    0.06146 =
         0.06848   -0.02454   -0.00586   -0.00020
C38   1    0.754316    0.663417    0.939620    11.00000    0.08738    0.05073 =
         0.11037   -0.01148   -0.01974   -0.01280
AFIX  33
H38A  2    0.789702    0.645867    0.960850    11.00000   -1.50000
H38B  2    0.757797    0.661615    0.888949    11.00000   -1.50000
H38C  2    0.754053    0.699264    0.954272    11.00000   -1.50000
AFIX   0
C39   1    0.640351    0.666076    0.928605    11.00000    0.08796    0.05738 =
         0.13486   -0.03980   -0.01743    0.02036
AFIX  33
H39A  2    0.644095    0.663516    0.878017    11.00000   -1.50000
H39B  2    0.600953    0.650924    0.943427    11.00000   -1.50000
H39C  2    0.641552    0.702091    0.942407    11.00000   -1.50000
AFIX   0
C40   1    0.688156    0.641569    1.041728    11.00000    0.15985    0.10114 =
         0.07826   -0.04805    0.01064   -0.00304
AFIX  33
H40A  2    0.722629    0.623254    1.063633    11.00000   -1.50000
H40B  2    0.689371    0.677578    1.055563    11.00000   -1.50000
H40C  2    0.648771    0.626410    1.056582    11.00000   -1.50000
AFIX   0
LI1   4    0.657125    0.430518    0.178319    11.00000    0.05167    0.07361 =
         0.05753   -0.00123   -0.01557    0.01246
O81   5    0.679310    0.500410    0.185350    11.00000    0.05452    0.06990 =
         0.11953   -0.00220   -0.02824   -0.00447
PART 1
C82   1    0.625465    0.535412    0.227240    21.00000    0.08286    0.09618 =
         0.10724   -0.00383   -0.01682    0.00146
AFIX  23
H82A  2    0.611089    0.563991    0.197677    21.00000   -1.20000
H82B  2    0.589293    0.514008    0.239733    21.00000   -1.20000
AFIX   0
C83   1    0.654776    0.554049    0.287198    21.00000    0.16219    0.16409 =
         0.16336   -0.01433    0.00460    0.00841
AFIX  23
H83A  2    0.639447    0.588607    0.299071    21.00000   -1.20000
H83B  2    0.647588    0.531015    0.327159    21.00000   -1.20000
AFIX   0
PART 2
C82'  1    0.635810    0.537300    0.180727   -21.00000    0.07619    0.07955 =
         0.12121   -0.00173   -0.02238    0.00709
AFIX  23
H82C  2    0.593888    0.523048    0.188759   -21.00000   -1.20000
H82D  2    0.636771    0.553656    0.134397   -21.00000   -1.20000
AFIX   0
C83'  1    0.652502    0.575103    0.236550   -21.00000    0.10900    0.09041 =
         0.14566   -0.01951    0.00518    0.00725
AFIX  23
H83C  2    0.660586    0.609113    0.215984   -21.00000   -1.20000
H83D  2    0.618171    0.578321    0.270402   -21.00000   -1.20000
AFIX   0
PART 0
C84   1    0.709731    0.555214    0.271652    11.00000    0.14415    0.10790 =
         0.12801   -0.00678   -0.03874   -0.01336
PART 1
AFIX  23
H84A  2    0.733590    0.546917    0.314095    21.00000   -1.20000
H84B  2    0.719863    0.590976    0.259390    21.00000   -1.20000
PART 1
AFIX  23
H84C  2    0.733590    0.546917    0.314095   -21.00000   -1.20000
H84D  2    0.719863    0.590976    0.259390   -21.00000   -1.20000
AFIX   0
PART 0
C85   1    0.733995    0.522303    0.215051    11.00000    0.05861    0.10121 =
         0.14511    0.00279   -0.02558   -0.01372
AFIX  23
H85A  2    0.756977    0.542753    0.180302    11.00000   -1.20000
H85B  2    0.761757    0.495474    0.233660    11.00000   -1.20000
AFIX   0
O51   5    0.596150    0.421449    0.106867    11.00000    0.09901    0.08507 =
         0.06985    0.00916   -0.03522   -0.02251
PART 1
C52   1    0.590251    0.365486    0.086708    31.00000    0.07597    0.09197 =
         0.09273   -0.02811   -0.01404   -0.00592
AFIX  23
H52A  2    0.622456    0.354877    0.053027    31.00000   -1.20000
H52B  2    0.591019    0.342585    0.127600    31.00000   -1.20000
AFIX   0
C53   1    0.532952    0.368275    0.057288    31.00000    0.13789    0.14651 =
         0.14035   -0.00141   -0.01793   -0.00464
AFIX  23
H53A  2    0.526705    0.337501    0.028249    31.00000   -1.20000
H53B  2    0.501579    0.367358    0.094800    31.00000   -1.20000
AFIX   0
C54   1    0.522415    0.409339    0.018266    31.00000    0.07654    0.06625 =
         0.07308   -0.01066   -0.00761    0.00779
AFIX  23
H54A  2    0.479223    0.421561    0.023590    31.00000   -1.20000
H54B  2    0.530607    0.402231   -0.031378    31.00000   -1.20000
AFIX   0
PART 2
C52'  1    0.554749    0.377122    0.100574   -31.00000    0.10983    0.10385 =
         0.09724   -0.00655   -0.00986    0.00389
AFIX  23
H52C  2    0.516271    0.381625    0.127947   -31.00000   -1.20000
H52D  2    0.575575    0.345073    0.114739   -31.00000   -1.20000
AFIX   0
C53'  1    0.542191    0.378413    0.023318   -31.00000    0.09685    0.13361 =
         0.08289   -0.02256   -0.00748   -0.00793
AFIX  23
H53C  2    0.505717    0.357330    0.010921   -31.00000   -1.20000
H53D  2    0.578617    0.366720   -0.003638   -31.00000   -1.20000
AFIX   0
C54'  1    0.529634    0.435020    0.011987   -31.00000    0.06515    0.10796 =
         0.04700    0.00616   -0.00169    0.00182
AFIX  23
H54C  2    0.533904    0.444844   -0.037417   -31.00000   -1.20000
H54D  2    0.488170    0.445183    0.029215   -31.00000   -1.20000
AFIX   0
PART 0
C55   1    0.577558    0.455276    0.053013    11.00000    0.07926    0.12257 =
         0.05144    0.01432    0.00576    0.00712
PART 1
AFIX  23
H55A  2    0.611462    0.463632    0.020263    31.00000   -1.20000
H55B  2    0.557689    0.486854    0.070474    31.00000   -1.20000
PART 1
AFIX  23
H55C  2    0.611462    0.463632    0.020263   -31.00000   -1.20000
H55D  2    0.557689    0.486854    0.070474   -31.00000   -1.20000
AFIX   0
PART 0
O61   5    0.620451    0.406382    0.263492    11.00000    0.04065    0.10172 =
         0.05598    0.01039    0.00152    0.00820
C62   1    0.556534    0.408997    0.282568    11.00000    0.06639    0.13232 =
         0.07005    0.01927    0.00216    0.01133
AFIX  23
H62A  2    0.533315    0.380773    0.260328    11.00000   -1.20000
H62B  2    0.538509    0.441756    0.266690    11.00000   -1.20000
AFIX   0
C63   1    0.551642    0.405000    0.358353    11.00000    0.09949    0.16615 =
         0.08104    0.01982    0.00999    0.04430
AFIX  23
H63A  2    0.544006    0.369287    0.372932    11.00000   -1.20000
H63B  2    0.517973    0.426996    0.376449    11.00000   -1.20000
AFIX   0
C64   1    0.615441    0.423700    0.383194    11.00000    0.09555    0.09899 =
         0.07006   -0.01313    0.00706    0.00589
AFIX  23
H64A  2    0.616321    0.461349    0.387905    11.00000   -1.20000
H64B  2    0.626869    0.407995    0.428167    11.00000   -1.20000
AFIX   0
C65   1    0.657439    0.406070    0.326243    11.00000    0.06440    0.07945 =
         0.06332    0.00864   -0.00891   -0.00378
AFIX  23
H65A  2    0.693340    0.429388    0.321523    11.00000   -1.20000
H65B  2    0.673013    0.371229    0.336003    11.00000   -1.20000
AFIX   0
O71   5    0.731188    0.392079    0.168438    11.00000    0.08000    0.08457 =
         0.08585    0.03168    0.02608    0.03050
PART 1
C72   1    0.783706    0.407528    0.127855    41.00000    0.05700    0.06130 =
         0.07866   -0.00356    0.03598   -0.00333
AFIX  23
H72A  2    0.813828    0.426718    0.156572    41.00000   -1.20000
H72B  2    0.770677    0.429223    0.088362    41.00000   -1.20000
AFIX   0
PART 2
C72'  1    0.770611    0.403175    0.111878   -41.00000    0.20256    0.19236 =
         0.19260   -0.00229    0.01562    0.01327
AFIX  23
H72C  2    0.795736    0.433976    0.121783   -41.00000   -1.20000
H72D  2    0.745925    0.409419    0.069378   -41.00000   -1.20000
AFIX   0
PART 0
C73   1    0.811608    0.357769    0.102359    11.00000    0.08424    0.13040 =
         0.10959   -0.00548    0.02309    0.02696
PART 1
AFIX  23
H73A  2    0.784715    0.340602    0.067846    41.00000   -1.20000
H73B  2    0.853587    0.362693    0.082637    41.00000   -1.20000
PART 1
AFIX  23
H73C  2    0.784715    0.340602    0.067846   -41.00000   -1.20000
H73D  2    0.853587    0.362693    0.082637   -41.00000   -1.20000
AFIX   0
PART 0
PART 1
C74   1    0.813300    0.330352    0.168144    41.00000    0.05505    0.09606 =
         0.06410    0.00459   -0.00858    0.02723
AFIX  23
H74A  2    0.848654    0.341398    0.197304    41.00000   -1.20000
H74B  2    0.815368    0.292937    0.161060    41.00000   -1.20000
AFIX   0
PART 2
C74'  1    0.775223    0.316313    0.134099   -41.00000    0.10461    0.10135 =
         0.10712   -0.00124    0.00750    0.00304
AFIX  23
H74C  2    0.801311    0.286636    0.146824   -41.00000   -1.20000
H74D  2    0.740592    0.305045    0.104023   -41.00000   -1.20000
AFIX   0
PART 0
C75   1    0.752104    0.346345    0.199059    11.00000    0.17318    0.16250 =
         0.16870    0.06322    0.06730    0.06684
PART 1
AFIX  23
H75A  2    0.721012    0.319080    0.191501    41.00000   -1.20000
H75B  2    0.756908    0.351316    0.249728    41.00000   -1.20000
AFIX  23
PART 2
H75C  2    0.718011    0.328101    0.222943   -41.00000   -1.20000
H75D  2    0.786218    0.352674    0.232371   -41.00000   -1.20000
AFIX   0
HKLF 4


REM  wa2120 in Pccn
REM R1 =  0.0860 for    4048 Fo > 4sig(Fo)  and  0.2038 for all    9821 data
REM    681 parameters refined using    190 restraints

END

WGHT      0.0685      0.0000

REM Highest difference peak  0.418,  deepest hole -0.233,  1-sigma level  0.040
Q1    1   0.7099  0.3341  0.1325  11.00000  0.05    0.42
Q2    1   0.5699  0.4519  0.3527  11.00000  0.05    0.38
Q3    1   0.7645  0.3618  0.2212  11.00000  0.05    0.17
Q4    1   0.7810  0.3085  0.1084  11.00000  0.05    0.16
Q5    1   0.9137  0.3486  0.1371  11.00000  0.05    0.16
Q6    1   0.5782  0.4598 -0.0627  11.00000  0.05    0.15
Q7    1   0.5320  0.4676  0.0060  11.00000  0.05    0.15
Q8    1   0.8127  0.3482  0.1632  11.00000  0.05    0.15
Q9    1   0.7984  0.3934  0.1837  11.00000  0.05    0.15
Q10   1   0.6187  0.5276  0.6634  11.00000  0.05    0.13
Q11   1   0.5498  0.2793  0.5991  11.00000  0.05    0.13
Q12   1   0.6511  0.5989  0.6887  11.00000  0.05    0.13
Q13   1   0.7608  0.6499  1.0740  11.00000  0.05    0.13
Q14   1   0.5738  0.5591  0.6815  11.00000  0.05    0.13
Q15   1   0.6136  0.4119  0.1593  11.00000  0.05    0.12
Q16   1   0.5850  0.5791  0.8829  11.00000  0.05    0.12
Q17   1   0.6696  0.5370  0.3434  11.00000  0.05    0.12
Q18   1   0.7160  0.3950  0.1147  11.00000  0.05    0.12
Q19   1   0.5248  0.2434  0.5988  11.00000  0.05    0.12
Q20   1   0.4298  0.3173  0.5529  11.00000  0.05    0.12
;
_shelx_res_checksum              47346

_shelx_hkl_file                  
;
 -24 -10   1  -11.67   12.68   0-0.11564-0.67818-0.98308 0.70959-0.14969 0.18514
 -24  -9  -4   13.06   15.26   0-0.12772-0.66853-0.98373 0.74117-0.13464-0.01561
 -24  -9  -3   10.79   15.30   0-0.12207-0.67186-0.98347 0.73793-0.14170 0.02853
 -24  -9  -2    4.34   15.66   0-0.12019-0.67225-0.98337 0.73522-0.14403 0.06728
 -23 -11   5   15.94   13.19   0-0.11185-0.64635-0.98280 0.68341-0.15439 0.33756
 -23 -10   4    9.77   13.73   0-0.11707-0.64153-0.98318 0.70767-0.14792 0.29353
 -23  -9   1    5.76   13.59   0-0.11185-0.64810-0.98280 0.73629-0.15440 0.18884
 -23  -9   2   10.31   13.27   0-0.11981-0.63924-0.98335 0.73682-0.14450 0.21564
 -23  -8  -7   -4.74   16.51   0-0.12074-0.63491-0.98340 0.76078-0.14335-0.11856
 -23  -8  -6   10.17   14.51   0-0.12158-0.63850-0.98344 0.76280-0.14230-0.08133
 -23  -8  -5    7.92   14.73   0-0.12568-0.63700-0.98365 0.76679-0.13719-0.05088
 -23  -8  -4   -0.85   13.65   0-0.11472-0.64546-0.98302 0.76159-0.15083 0.00256
 -23  -8  -3    8.49   13.33   0-0.11549-0.64378-0.98307 0.76225-0.14988 0.03720
 -23  -8  -2    6.85   15.55   0-0.12072-0.63976-0.98340 0.76371-0.14338 0.06719
 -22 -12   8   -4.51   13.14   0-0.11035-0.61194-0.98268 0.65290-0.15624 0.44584
 -22 -11   7    4.10   12.80   0-0.11607-0.60909-0.98311 0.68107-0.14916 0.40557
 -22 -10   5   19.21   10.72   0-0.11035-0.61556-0.98268 0.71023-0.15624 0.33997
 -22  -9   4    1.49   13.18   0-0.11910-0.60664-0.98330 0.73963-0.14539 0.28909
 -22  -8   1    8.05   12.29   0-0.11311-0.61361-0.98290 0.76592-0.15283 0.18651
 -22  -8   2   -0.88   12.88   0-0.12128-0.60408-0.98343 0.76569-0.14267 0.21674
 -22  -7  -7   -0.22   17.78   0-0.12544-0.59905-0.98363 0.78868-0.13749-0.12283
 -22  -7  -6   -3.62   16.24   0-0.13044-0.59878-0.98382 0.79304-0.13123-0.09316
 -22  -7  -5   11.35   14.94   0-0.11885-0.60821-0.98329 0.79048-0.14571-0.04064
 -22  -7  -4   16.71   14.70   0-0.12265-0.60548-0.98350 0.79371-0.14097-0.00754
 -22  -7  -3   11.16   14.95   0-0.11600-0.61192-0.98310 0.78815-0.14924 0.03601
 -22  -7  -2   11.36   14.39   0-0.12376-0.60275-0.98356 0.79365-0.13958 0.06267
 -21 -12   9   18.29   13.75   0-0.11315-0.57913-0.98290 0.65586-0.15278 0.48411
 -21 -11   8    6.33   13.12   0-0.11528-0.57828-0.98305 0.68387-0.15014 0.44454
 -21 -10   7    7.28   12.41   0-0.11638-0.57527-0.98313 0.70967-0.14877 0.40614
 -21  -9   5   28.06   10.16   0-0.11035-0.58225-0.98268 0.73738-0.15624 0.34111
 -21  -8   4   18.26   12.95   0-0.11926-0.57344-0.98331 0.76496-0.14519 0.29124
 -21  -7 -10    6.05   21.37   0-0.14088-0.55251-0.98402 0.79076-0.11811-0.25445
 -21  -7   1    7.44   12.89   0-0.11364-0.58087-0.98294 0.79111-0.15218 0.18651
 -21  -6  -6   -8.56   15.49   0-0.12706-0.56639-0.98370 0.81705-0.13546-0.08861
 -21  -6  -5    3.57   14.08   0-0.11483-0.57617-0.98302 0.81438-0.15069-0.03657
 -21  -6  -4    7.72   13.31   0-0.12246-0.57179-0.98349 0.81836-0.14121-0.00831
 -21  -6  -3   -2.07   14.29   0-0.11731-0.57499-0.98319 0.81557-0.14762 0.03546
 -20 -12  10    7.47   13.11   0-0.11448-0.54626-0.98300 0.65745-0.15113 0.51927
 -20 -11   9    6.60   13.15   0-0.11035-0.54787-0.98268 0.68251-0.15624 0.48385
 -20 -10   8   13.07   12.91   0-0.11538-0.54451-0.98306 0.71229-0.15002 0.44279
 -20  -8   5   -6.65   13.10   0-0.11473-0.54752-0.98302 0.76636-0.15082 0.33489
 -20  -7   3    9.95   12.53   0-0.11069-0.55034-0.98271 0.79149-0.15583 0.26347
 -20  -6   1    2.92   13.51   0-0.11801-0.54269-0.98324 0.81886-0.14675 0.18210
 -19 -12  11   11.00   12.48   0-0.11035-0.51162-0.98268 0.65268-0.15624 0.55940
 -19 -11  10   16.42   12.78   0-0.11137-0.51395-0.98276 0.68252-0.15499 0.52011
 -19 -10   9    4.74   12.10   0-0.12061-0.51250-0.98339 0.71544-0.14351 0.47516
 -19  -9   8   31.03   12.59   0-0.11607-0.51023-0.98311 0.73727-0.14916 0.44297
 -19  -7   5    0.50   12.39   0-0.11692-0.51072-0.98317 0.79235-0.14811 0.33286
 -19  -6   3   -1.41   12.38   0-0.11504-0.50988-0.98304 0.81920-0.15044 0.26051
 -19  -5  -9   10.67   23.47   0-0.13569-0.49016-0.98396 0.84346-0.12465-0.20966
 -19  -5   0   16.98   12.79   0-0.11346-0.51219-0.98292 0.84431-0.15240 0.15139
 -18 -11  11   20.36   12.13   0-0.11423-0.47782-0.98298 0.68260-0.15145 0.55375
 -18 -10  10   23.66   11.99   0-0.11541-0.47789-0.98306 0.70976-0.14997 0.51827
 -18  -7   6   -0.55   12.54   0-0.11035-0.48408-0.98268 0.78941-0.15624 0.37737
 -18  -6   4    5.48   10.31   0-0.11035-0.48688-0.98268 0.81964-0.15624 0.30084
 -18  -5   2   13.14   12.32   0-0.11176-0.48175-0.98279 0.84543-0.15450 0.22807
 -18  -4  -2   18.37   12.74   0-0.11515-0.47892-0.98305 0.87334-0.15030 0.07488
 -18  -4  -1   -0.19   14.85   0-0.12727-0.46813-0.98371 0.87700-0.13520 0.09818
 -17 -14  14   -0.44   12.61   0-0.11182-0.44738-0.98280 0.59955-0.15442 0.66469
 -17 -13  13   14.13    9.73   0-0.11077-0.45032-0.98272 0.62983-0.15573 0.63394
 -17 -12  12   11.82   10.00   0-0.10847-0.45203-0.98252 0.65931-0.15858 0.60186
 -17  -7   7   -2.02   10.53   0-0.11118-0.45016-0.98275 0.79263-0.15523 0.41163
 -17  -5   4   -3.40   12.94   0-0.11801-0.44488-0.98324 0.84572-0.14675 0.29395
 -17  -4   1   12.78   12.20   0-0.11468-0.44744-0.98301 0.87383-0.15089 0.18697
 -16 -12  13   19.76   12.24   0-0.11695-0.41260-0.98317 0.66016-0.14806 0.62896
 -16 -11  12    4.27    9.91   0-0.11079-0.41742-0.98272 0.68495-0.15570 0.59843
 -16 -10  11   18.21    9.80   0-0.10962-0.41997-0.98262 0.71302-0.15715 0.56268
 -16  -9  10   48.09   10.65   0-0.10855-0.41885-0.98253 0.73919-0.15847 0.52857
 -16  -8   9   12.08   10.21   0-0.10926-0.41831-0.98259 0.76692-0.15760 0.48773
 -16  -7   8    5.97   12.98   0-0.11261-0.41608-0.98286 0.79143-0.15345 0.44870
 -16  -5   5   38.84   13.21   0-0.11463-0.41377-0.98301 0.84653-0.15094 0.33506
 -16  -4   3   31.89   12.97   0-0.11637-0.41050-0.98313 0.87405-0.14878 0.25892
 -16  -3   0    1.89   11.92   0-0.11965-0.41096-0.98334 0.89913-0.14471 0.14594
 -15 -14  15   13.89   12.56   0-0.11091-0.38067-0.98273 0.59992-0.15556 0.70511
 -15 -13  14    3.41    9.89   0-0.10981-0.38665-0.98264 0.63150-0.15692 0.67353
 -15 -10  12   22.20   11.72   0-0.11367-0.38146-0.98294 0.71158-0.15213 0.59153
 -15  -9  11   22.31   12.32   0-0.11372-0.38045-0.98294 0.74018-0.15208 0.55591
 -15  -8  10   22.46   12.38   0-0.11427-0.38088-0.98298 0.76578-0.15139 0.51960
 -15  -7   9   13.21   11.92   0-0.11801-0.37802-0.98324 0.79227-0.14675 0.48031
 -15  -5   6    5.16   13.00   0-0.11529-0.37996-0.98306 0.84775-0.15012 0.37083
 -15  -4   4    0.67   12.57   0-0.11035-0.38261-0.98268 0.87384-0.15624 0.30006
 -15  -3   2   54.88   12.86   0-0.11966-0.37531-0.98334 0.90071-0.14469 0.21744
 -15  -2  -6   10.69   19.24   0-0.13525-0.35863-0.98395 0.92658-0.12519-0.09861
 -15  -2  -5   50.51   16.82   0-0.12570-0.36909-0.98365 0.92670-0.13716-0.04739
 -15  -2  -4    4.56   16.25   0-0.12975-0.36566-0.98380 0.92925-0.13210-0.01723
 -15  -2  -3   32.60   13.91   0-0.12455-0.37005-0.98359 0.92744-0.13860 0.02789
 -14 -12  14   10.67   12.15   0-0.11810-0.34692-0.98324 0.66170-0.14663 0.66637
 -14 -11  13    4.43    9.33   0-0.11035-0.35288-0.98268 0.68609-0.15624 0.63789
 -14  -6 -16    3.36   21.07   0-0.13207-0.33145-0.98387 0.81776-0.12919-0.46490
 -14  -6   8  119.80   10.93   0-0.10938-0.35196-0.98260 0.81977-0.15745 0.45323
 -14  -5   7   56.67   12.72   0-0.11836-0.34333-0.98326 0.84837-0.14631 0.40428
 -14  -4   5   32.97   10.33   0-0.11158-0.35022-0.98278 0.87377-0.15472 0.33823
 -14  -3   3   80.80   13.99   0-0.11545-0.34742-0.98307 0.90102-0.14993 0.25963
 -14  -2   0   97.89   13.26   0-0.11968-0.34262-0.98334 0.92798-0.14467 0.14306
 -13 -13  15    3.81   10.08   0-0.11035-0.31859-0.98268 0.63152-0.15624 0.70866
 -13 -10  13   30.16   12.07   0-0.11746-0.31252-0.98320 0.71500-0.14743 0.62734
 -13  -9  12   18.02    9.71   0-0.11185-0.31899-0.98280 0.73815-0.15439 0.59638
 -13  -8  11    5.63   10.06   0-0.11200-0.31758-0.98281 0.76653-0.15421 0.56012
 -13  -7 -18   14.61   16.30   0-0.12674-0.30249-0.98369 0.78847-0.13587-0.53046
 -13  -7  10   21.87    9.82   0-0.11309-0.31632-0.98290 0.79372-0.15286 0.52147
 -13  -6   9    8.83   11.33   0-0.11782-0.31134-0.98322 0.82181-0.14699 0.47903
 -13  -4   6    7.66   12.76   0-0.11939-0.31147-0.98332 0.87720-0.14503 0.36679
 -13  -3   4    5.00   13.15   0-0.11160-0.31601-0.98278 0.90007-0.15470 0.30083
 -13  -2   1    0.65   10.46   0-0.11008-0.31937-0.98266 0.92755-0.15658 0.19298
 -12 -14  16    9.74   10.15   0-0.11046-0.28599-0.98269 0.60413-0.15612 0.74566
 -12 -12  15   -2.81   12.32   0-0.11655-0.28030-0.98314 0.65843-0.14856 0.70052
 -12 -11  14   24.16    9.58   0-0.11096-0.28477-0.98273 0.68597-0.15550 0.67166
 -12  -5 -16   10.77   16.70   0-0.13004-0.26690-0.98381 0.84373-0.13174-0.46018
 -12  -5   8    2.56    9.61   0-0.11035-0.28269-0.98268 0.84796-0.15624 0.45042
 -12  -3   5    0.96   13.49   0-0.12128-0.27273-0.98343 0.90438-0.14267 0.32978
 -12  -1  -1  144.20   17.74   0-0.11991-0.27623-0.98335 0.95483-0.14439 0.10536
 -11 -15  17   18.73   13.16   0-0.11713-0.24802-0.98318 0.58004-0.14784 0.77785
 -11 -12  15    2.37    9.42   0-0.11035-0.25290-0.98268 0.65969-0.15624 0.70986
 -11  -9  13    9.09   12.05   0-0.11783-0.24583-0.98322 0.74168-0.14697 0.62645
 -11  -8  12    7.59   12.70   0-0.11473-0.24770-0.98302 0.76747-0.15082 0.59370
 -11  -7 -19   -3.85   14.85   0-0.13218-0.22926-0.98388 0.78475-0.12905-0.57116
 -11  -7  11    9.31   11.79   0-0.11389-0.24835-0.98296 0.79359-0.15187 0.55787
 -11  -6  10   23.31   11.91   0-0.11692-0.24690-0.98317 0.82068-0.14811 0.51770
 -11  -4 -15   29.93   16.01   0-0.13399-0.22863-0.98392 0.87108-0.12678-0.42906
 -11  -4   7  144.20   11.20   0-0.10937-0.25343-0.98260 0.87435-0.15747 0.41604
 -11  -2 -11   -0.37   22.33   0-0.12030-0.24372-0.98337 0.93095-0.14389-0.26471
 -10 -13  16    7.69   10.09   0-0.11035-0.21875-0.98268 0.63261-0.15624 0.74516
 -10 -10  14    1.64   12.28   0-0.11364-0.21882-0.98294 0.71431-0.15218 0.66721
 -10  -9  13   -2.68    9.38   0-0.11035-0.22048-0.98268 0.74048-0.15624 0.63740
 -10  -6  10   22.33    9.91   0-0.10762-0.22098-0.98245 0.82075-0.15963 0.52943
 -10  -5 -17    4.35   14.19   0-0.12129-0.21131-0.98343 0.84340-0.14266-0.48882
 -10  -5   9    4.54    9.37   0-0.11109-0.21831-0.98274 0.84830-0.15534 0.48502
 -10  -3 -14    2.34   16.31   0-0.12916-0.20187-0.98378 0.89775-0.13284-0.38572
 -10  -3   6    6.26   11.14   0-0.11093-0.21773-0.98273 0.90208-0.15553 0.37500
 -10  -2   4   82.84   13.27   0-0.11101-0.21914-0.98273 0.92839-0.15544 0.30211
  -9 -16  18    5.44   13.70   0-0.11475-0.18280-0.98302 0.55152-0.15079 0.81597
  -9 -14  17    2.91   12.75   0-0.11995-0.17860-0.98335 0.60879-0.14433 0.77528
  -9 -11  15    4.42   11.94   0-0.11364-0.18556-0.98294 0.68760-0.15218 0.70453
  -9  -4 -16   42.89   14.54   0-0.12516-0.17301-0.98362 0.87126-0.13784-0.45409
  -9  -4   8   35.01   10.38   0-0.11154-0.18482-0.98278 0.87540-0.15478 0.44953
  -9  -1   2  215.75   14.84   0-0.10983-0.18784-0.98264 0.95536-0.15690 0.22980
  -9   0  -2  537.28   24.79   0-0.12279-0.17448-0.98351 0.98220-0.14080 0.06506
  -8 -16  18   -1.55   11.38   0-0.10926-0.15589-0.98259 0.55041-0.15760 0.82238
  -8 -14  17   -1.11   10.16   0-0.11035-0.15464-0.98268 0.60525-0.15624 0.78326
  -8 -12  16   11.94   12.47   0-0.11563-0.14884-0.98308 0.65899-0.14970 0.73990
  -8 -11  15    2.65    9.95   0-0.10817-0.15613-0.98250 0.68534-0.15895 0.71397
  -8  -7 -20   12.64   13.47   0-0.11380-0.15078-0.98295 0.78956-0.15198-0.59044
  -8  -7  12   22.30   11.57   0-0.11618-0.14820-0.98312 0.79472-0.14902 0.59166
  -8  -6 -19   -3.76   13.04   0-0.11364-0.15097-0.98294 0.81601-0.15218-0.55335
  -8  -6  11   23.09   11.81   0-0.11667-0.14625-0.98315 0.82087-0.14842 0.55520
  -8  -3 -15   13.35   14.74   0-0.12062-0.14426-0.98339 0.89778-0.14350-0.41081
  -8  -3   7   33.19   13.37   0-0.11582-0.14837-0.98309 0.90296-0.14946 0.40642
  -8  -2 -13   57.72   16.53   0-0.12756-0.13741-0.98372 0.92606-0.13484-0.34581
  -8  -2   5    4.18   12.11   0-0.11035-0.15301-0.98268 0.92934-0.15624 0.33896
  -8  -1   3  166.34   16.02   0-0.11820-0.14686-0.98325 0.95619-0.14651 0.25589
  -8   0  -1    2.85   15.05   0-0.11580-0.14647-0.98309 0.98281-0.14949 0.11253
  -7 -12  16    1.64   10.48   0-0.11118-0.12115-0.98275 0.65902-0.15523 0.74504
  -7  -9  14   31.38   12.53   0-0.11583-0.11465-0.98309 0.74021-0.14946 0.66560
  -7  -8 -21    8.20   13.55   0-0.11502-0.11691-0.98304 0.76398-0.15046-0.63043
  -7  -8  13    2.72    9.13   0-0.11364-0.12016-0.98294 0.76945-0.15218 0.63044
  -7  -7 -20   19.02   15.36   0-0.12113-0.11083-0.98342 0.78970-0.14287-0.59912
  -7  -7  12    3.78    9.42   0-0.11145-0.12163-0.98277 0.79539-0.15489 0.59698
  -7  -6 -19    0.43   14.68   0-0.12221-0.10958-0.98348 0.81666-0.14152-0.56217
  -7  -6  11   26.95    9.99   0-0.11130-0.11953-0.98276 0.82127-0.15507 0.56117
  -7  -5 -18   35.03   13.04   0-0.11773-0.11447-0.98322 0.84369-0.14709-0.51981
  -7  -5  10   13.90   12.14   0-0.11529-0.11543-0.98306 0.84932-0.15013 0.51850
  -7  -3   7   29.52   11.42   0-0.10910-0.12107-0.98258 0.90245-0.15780 0.41682
  -7  -1 -11   83.30   17.32   0-0.13205-0.09894-0.98387 0.95358-0.12922-0.27868
  -7   0   0    9.21   16.73   0-0.11654-0.11463-0.98314 0.98265-0.14857 0.14783
  -6 -15  18   20.27   12.39   0-0.11226-0.08894-0.98283 0.57616-0.15388 0.81500
  -6 -12  16   27.86   10.21   0-0.10958-0.08933-0.98262 0.65997-0.15720 0.74883
  -6  -9  14   14.25   12.38   0-0.11740-0.07993-0.98320 0.74359-0.14751 0.66710
  -6  -8  13   14.31   10.80   0-0.10926-0.08857-0.98259 0.76810-0.15760 0.63748
  -6  -5 -18   -8.51   15.23   0-0.12128-0.07753-0.98343 0.84485-0.14267-0.52484
  -6  -5  10    7.21   10.46   0-0.11035-0.08671-0.98268 0.84920-0.15624 0.52449
  -6  -4 -17    3.99   12.40   0-0.11344-0.08463-0.98292 0.87205-0.15242-0.47730
  -6  -4   9  318.73   14.69   0-0.11724-0.08204-0.98319 0.87578-0.14770 0.47937
  -6   0  -8   31.43   21.47   0-0.13862-0.05787-0.98400 0.98193-0.12096-0.17432
  -5 -15  18   18.90   12.36   0-0.11795-0.04900-0.98323 0.58163-0.14682 0.81465
  -5 -13  17    7.91   12.89   0-0.11812-0.04807-0.98324 0.63377-0.14661 0.77495
  -5 -10  15   -1.06   12.54   0-0.11540-0.04812-0.98306 0.71429-0.14999 0.70147
  -5  -9  14   35.10   10.31   0-0.11079-0.05331-0.98272 0.74047-0.15570 0.67335
  -5  -4 -17    9.62   12.80   0-0.11567-0.05013-0.98308 0.87274-0.14965-0.48103
  -5  -4   9   38.43   13.70   0-0.11560-0.04928-0.98308 0.87674-0.14974 0.48238
  -5  -2 -14   16.97   12.09   0-0.11582-0.05030-0.98309 0.92571-0.14946-0.36992
  -5  -2   6  923.92   20.70   0-0.11645-0.05042-0.98313 0.92950-0.14869 0.36942
  -4 -17  19    7.83   13.19   0-0.11364-0.02007-0.98294 0.52453-0.15218 0.85366
  -4 -15  18   -0.73   12.34   0-0.11035-0.02295-0.98268 0.57831-0.15624 0.81825
  -4 -13  17   19.54   12.78   0-0.11339-0.01853-0.98292 0.63081-0.15248 0.77874
  -4 -10  15    9.39   12.53   0-0.11799-0.01415-0.98323 0.71617-0.14677 0.70123
  -4  -9  14    0.73   10.35   0-0.11008-0.02242-0.98266 0.74125-0.15658 0.67439
  -4  -4 -17   -4.60   13.08   0-0.11710-0.01592-0.98318 0.87331-0.14788-0.48251
  -4  -4   9    7.27   11.24   0-0.11254-0.02098-0.98285 0.87698-0.15353 0.48423
  -4  -2 -14    8.69   11.87   0-0.11858-0.01298-0.98327 0.92481-0.14604-0.37555
  -4  -2   6   96.20   15.22   0-0.11476-0.01876-0.98302 0.92985-0.15079 0.37184
  -4  -1 -12    2.76   11.72   0-0.11855-0.01258-0.98327 0.95295-0.14608-0.29804
  -4  -1   4  562.57   22.45   0-0.11662-0.01725-0.98315 0.95663-0.14847 0.29526
  -4   0  -9    7.50   17.11   0-0.12226-0.00917-0.98348 0.98091-0.14146-0.18926
  -4   0   1    1.77   25.83   0-0.11386-0.01362-0.98295 0.98297-0.15190 0.18778
  -3 -17  19   23.81   13.28   0-0.11392 0.01365-0.98296 0.52484-0.15183 0.85371
  -3 -15  18  -14.99   13.04   0-0.11473 0.01465-0.98302 0.58024-0.15082 0.81721
  -3 -13  17   10.89   12.76   0-0.11699 0.01765-0.98317 0.63394-0.14802 0.77635
  -3 -10  15   19.59   12.51   0-0.11689 0.01729-0.98316 0.71529-0.14814 0.70220
  -3  -4 -17    7.24   11.92   0-0.12008 0.02007-0.98336 0.87136-0.14417-0.48603
  -3  -4   9  107.01   14.22   0-0.11191 0.01239-0.98281 0.87593-0.15432 0.48667
  -3  -2 -14  117.57   13.50   0-0.11735 0.01791-0.98319 0.92637-0.14756-0.37174
  -3  -2   6  264.58   17.33   0-0.11430 0.01314-0.98299 0.92976-0.15136 0.37263
  -3  -1 -12  119.41   13.40   0-0.11609 0.01663-0.98311 0.95354-0.14913-0.29625
  -3  -1   4    0.57   19.32   0-0.11890 0.02049-0.98329 0.95784-0.14563 0.29152
  -3   0  -9    5.07   14.41   0-0.11511 0.01775-0.98304 0.98247-0.15035-0.18098
  -3   0   1    0.97   27.91   0-0.11035 0.01456-0.98268 0.98269-0.15624 0.18977
  -2 -17  19   13.47   13.03   0-0.11795 0.05024-0.98323 0.52608-0.14683 0.85169
  -2 -15  18   28.16   13.14   0-0.11397 0.04726-0.98296 0.57978-0.15177 0.81641
  -2 -13  17    9.16   12.30   0-0.11491 0.04905-0.98303 0.63130-0.15060 0.77727
  -2 -10  15    1.00   12.14   0-0.11046 0.04324-0.98269 0.71089-0.15611 0.70565
  -2  -9  14    9.73   10.50   0-0.11035 0.04309-0.98268 0.74132-0.15624 0.67362
  -2  -4 -17  117.52   13.09   0-0.11867 0.05126-0.98328 0.87147-0.14593-0.48371
  -2  -4   9  154.83   16.24   0-0.11398 0.04655-0.98296 0.87627-0.15175 0.48420
  -2  -2 -14    4.72   12.41   0-0.11909 0.05078-0.98330 0.92426-0.14541-0.37416
  -2  -2   6   12.28   16.13   0-0.11853 0.05301-0.98327 0.93155-0.14610 0.36481
  -2  -1 -12   15.87   12.90   0-0.11448 0.04762-0.98300 0.95332-0.15113-0.29393
  -2   0  -9   11.41   15.09   0-0.11354 0.04273-0.98293 0.98181-0.15230-0.18086
  -1 -17  19    9.81   12.76   0-0.11890 0.08363-0.98329 0.52731-0.14564 0.84840
  -1 -15  18   13.94   13.40   0-0.11384 0.07998-0.98295 0.57696-0.15192 0.81596
  -1  -9  14   60.40   13.39   0-0.11346 0.08056-0.98292 0.74124-0.15240 0.67041
  -1  -4 -17    8.89   12.52   0-0.11704 0.08384-0.98317 0.87131-0.14796-0.47963
  -1  -4   9  171.51   16.52   0-0.11793 0.08314-0.98323 0.87647-0.14684 0.47913
  -1  -2 -14   82.82   13.39   0-0.11262 0.07895-0.98286 0.92583-0.15343-0.36561
  -1  -1 -12   45.29   11.44   0-0.11027 0.07691-0.98267 0.95334-0.15635-0.28800
   0 -15  18    2.88   13.00   0-0.11742 0.11515-0.98320 0.58040-0.14748 0.80940
   0 -12  16   32.63   13.31   0-0.11126 0.11169-0.98275 0.65959-0.15512 0.74698
   0  -9  14   41.62   13.14   0-0.11695 0.11629-0.98317 0.74164-0.14806 0.66485
   0  -8 -21   -2.57   13.69   0-0.11673 0.11532-0.98315 0.76394-0.14833-0.63147
   0  -8  13    5.81   12.43   0-0.11939 0.12202-0.98332 0.77357-0.14503 0.62630
   0  -5 -18    3.41   12.59   0-0.11947 0.11731-0.98333 0.84330-0.14493-0.52084
   0  -5  10   35.07   14.36   0-0.11571 0.11504-0.98308 0.85030-0.14961 0.51852
   0  -4 -17   -2.87    9.96   0-0.11063 0.11076-0.98270 0.87141-0.15591-0.47415
   0   0  -8  350.38   19.20   0-0.11561 0.11574-0.98308 0.98180-0.14973-0.14812
   1 -12  16    8.94   12.70   0-0.11637 0.14866-0.98313 0.66026-0.14878 0.74004
   1  -8 -21   16.72   12.46   0-0.11527 0.14739-0.98305 0.76186-0.15016-0.62743
   1  -8  13   87.24   13.16   0-0.11932 0.15233-0.98332 0.76898-0.14511 0.62544
   1  -7 -20    5.02   12.27   0-0.11337 0.14516-0.98292 0.79129-0.15251-0.59055
   1  -7  12   18.90   12.31   0-0.11746 0.15071-0.98320 0.79587-0.14743 0.59118
   1  -6 -19    4.46   12.48   0-0.12128 0.15173-0.98343 0.81343-0.14267-0.55810
   1  -6  11   31.87   12.50   0-0.11842 0.15101-0.98326 0.82355-0.14624 0.55175
   1  -5 -18    7.10   10.36   0-0.11086 0.14436-0.98272 0.84442-0.15562-0.51235
   1  -3 -15   29.40   13.39   0-0.11689 0.14902-0.98316 0.89933-0.14814-0.40761
   1  -3   7    0.95   14.92   0-0.11110 0.14189-0.98274 0.90281-0.15533 0.41161
   1  -1 -11  185.72   15.25   0-0.11437 0.14735-0.98299 0.95443-0.15126-0.25649
   1   0  -7    2.60   15.71   0-0.11802 0.15003-0.98324 0.98225-0.14674-0.11191
   2 -16  18   -8.59   12.52   0-0.11510 0.18042-0.98304 0.55385-0.15037 0.81616
   2 -14  17   21.33   13.49   0-0.11582 0.18210-0.98309 0.60676-0.14946 0.77741
   2 -11  15   -0.18   12.54   0-0.11432 0.18079-0.98299 0.68875-0.15133 0.70627
   2  -8 -21  -10.45    9.99   0-0.10981 0.17511-0.98264 0.76138-0.15692-0.62098
   2  -7 -20   13.01   10.13   0-0.11036 0.17586-0.98268 0.78952-0.15624-0.58470
   2  -6 -19   25.78   10.28   0-0.11003 0.17466-0.98265 0.81706-0.15664-0.54612
   2  -3 -15   17.39   10.94   0-0.11015 0.17343-0.98266 0.89927-0.15650-0.39823
   2  -2 -13   45.48   10.79   0-0.11248 0.17747-0.98285 0.92697-0.15361-0.32741
   2   0  -6  709.20   20.01   0-0.11132 0.17735-0.98276 0.98199-0.15505-0.06854
   2   0  -5    8.83   18.09   0-0.11682 0.18109-0.98316 0.98338-0.14823-0.03198
   2   0  -3    4.56   25.05   0-0.11852 0.18112-0.98327 0.98348-0.14611 0.03921
   3 -16  18   16.45   15.24   0-0.12458 0.22303-0.98360 0.55425-0.13856 0.80540
   3  -4 -16   -5.41   10.54   0-0.11118 0.21105-0.98275 0.87259-0.15523-0.43739
   3  -1 -10   52.64   12.24   0-0.11012 0.20741-0.98266 0.95452-0.15654-0.21236
   4 -15  17    5.81   12.80   0-0.11199 0.24284-0.98281 0.57869-0.15422 0.78227
   4 -13  16   22.98   15.55   0-0.12285 0.25582-0.98351 0.63534-0.14071 0.73278
   4  -9 -21   13.57   13.34   0-0.11299 0.24376-0.98289 0.73677-0.15299-0.62774
   4  -9  13   35.72   14.12   0-0.11792 0.25032-0.98323 0.74193-0.14686 0.62692
   4  -8 -20    2.82   12.24   0-0.11746 0.24754-0.98320 0.76359-0.14743-0.59340
   4  -7 -19   27.41   12.33   0-0.11359 0.24658-0.98293 0.79409-0.15224-0.55254
   4  -6 -18   25.59   12.78   0-0.11590 0.24842-0.98310 0.81726-0.14937-0.51700
   4  -6  10   27.59   15.74   0-0.11900 0.25116-0.98330 0.82341-0.14552 0.51452
   4  -5 -17   17.53   10.37   0-0.11079 0.24176-0.98272 0.84576-0.15570-0.47266
   4  -3 -14   64.52   10.99   0-0.11026 0.24085-0.98267 0.89994-0.15636-0.36078
   4  -2 -12    1.33   10.79   0-0.10926 0.24046-0.98259 0.92649-0.15760-0.28725
   4  -1  -9   66.50   11.72   0-0.10967 0.24001-0.98262 0.95458-0.15709-0.17594
   5 -12  15    2.61   14.45   0-0.12038 0.28324-0.98338 0.66207-0.14379 0.69833
   5  -9 -21   14.78   10.71   0-0.10912 0.27098-0.98258 0.73392-0.15777-0.62001
   5  -8 -20    7.48   10.55   0-0.10928 0.27327-0.98259 0.76375-0.15757-0.58196
   5  -7 -19    8.69   10.51   0-0.10980 0.27435-0.98264 0.78895-0.15693-0.54695
   5  -6 -18    2.45   10.02   0-0.11035 0.27243-0.98268 0.81437-0.15624-0.50958
   5  -4 -15    2.60   10.55   0-0.11035 0.27847-0.98268 0.87312-0.15624-0.39760
   5  -3 -13  107.69   13.02   0-0.11605 0.27996-0.98311 0.89955-0.14918-0.33310
   5  -2 -11   58.14   12.06   0-0.11087 0.27448-0.98272 0.92777-0.15561-0.25132
   5  -1  -7  687.63   17.19   0-0.11227 0.27722-0.98283 0.95530-0.15387-0.10612
   6 -18  18   21.19   14.65   0-0.11752 0.31485-0.98320 0.49841-0.14736 0.81120
   6 -16  17    4.05   15.13   0-0.12476 0.32389-0.98360 0.55623-0.13833 0.76919
   6 -14  16   11.88   13.92   0-0.12366 0.32291-0.98355 0.60628-0.13970 0.73098
   6 -10 -21   -0.54   13.63   0-0.11582 0.31292-0.98309 0.70935-0.14946-0.62893
   6  -6 -17   38.55   12.48   0-0.11450 0.31110-0.98300 0.81925-0.15111-0.47913
   6  -5 -16   13.48   10.81   0-0.11006 0.30727-0.98266 0.84519-0.15661-0.43482
   6  -4 -14   73.05   12.15   0-0.11672 0.31417-0.98315 0.87293-0.14835-0.37105
   6  -3 -12   -1.67   12.20   0-0.11801 0.31423-0.98324 0.90136-0.14675-0.29643
   6  -2 -10   22.68   10.23   0-0.11010 0.30664-0.98266 0.92739-0.15656-0.21385
   7  -9 -20   -5.34   10.77   0-0.10981 0.33969-0.98264 0.73573-0.15692-0.58337
   7  -8 -19   -8.81   10.58   0-0.11035 0.34009-0.98268 0.76280-0.15624-0.54744
   7  -7 -18   20.95   10.62   0-0.10955 0.33841-0.98261 0.78999-0.15724-0.50878
   7  -5 -15   40.55   12.17   0-0.11406 0.34321-0.98297 0.84727-0.15166-0.40326
   7  -3 -11   33.36   11.70   0-0.11595 0.34694-0.98310 0.90161-0.14931-0.25759
   7  -2  -8  435.74   14.30   0-0.11272 0.34352-0.98287 0.92854-0.15331-0.14326
   8 -11  13    3.90   16.36   0-0.12316 0.38785-0.98353 0.68829-0.14033 0.61833
   8 -10 -20   21.74   12.90   0-0.11471 0.37817-0.98301 0.70974-0.15084-0.59197
   8  -9 -19   19.64   13.18   0-0.11800 0.38102-0.98324 0.73590-0.14676-0.55736
   8  -8 -18   39.55   12.34   0-0.11488 0.37792-0.98303 0.76696-0.15064-0.51630
   8  -7 -17   19.12   12.23   0-0.11493 0.37716-0.98303 0.79190-0.15058-0.47804
   8  -6 -16   16.72    9.63   0-0.11010 0.37265-0.98266 0.81857-0.15655-0.43504
   8  -5 -14  147.61   13.08   0-0.11729 0.38045-0.98319 0.84623-0.14764-0.37136
   8  -3 -10    3.67    9.52   0-0.11098 0.37609-0.98273 0.90153-0.15548-0.21446
   8  -2  -5    7.73   12.13   0-0.10926 0.37231-0.98259 0.92883-0.15760-0.02662
   8  -2  -4  299.39   15.08   0-0.11017 0.37397-0.98267 0.92870-0.15648 0.00802
   9 -13  14   16.02   15.84   0-0.12642 0.42203-0.98368 0.63469-0.13626 0.65233
   9  -9 -19   -2.41   10.17   0-0.11035 0.40396-0.98268 0.73415-0.15624-0.54353
   9  -6 -15    6.74   10.06   0-0.11254 0.40748-0.98285 0.81943-0.15353-0.40144
   9  -5 -13   16.00   11.88   0-0.11869 0.41506-0.98328 0.84521-0.14590-0.33559
   9  -4 -11   23.24   11.90   0-0.11582 0.41215-0.98309 0.87346-0.14946-0.25916
   9  -3  -8   66.55   10.26   0-0.11271 0.40952-0.98287 0.90163-0.15333-0.14301
  10 -10 -19    9.19   10.02   0-0.11054 0.44015-0.98270 0.70945-0.15601-0.54835
  10  -9 -18    5.24   10.05   0-0.11035 0.43989-0.98268 0.73767-0.15624-0.51023
  10  -8 -17   24.68    9.81   0-0.11016 0.43856-0.98267 0.76406-0.15649-0.47130
  10  -6 -14   15.90    9.60   0-0.11236 0.43968-0.98284 0.81948-0.15376-0.36641
  10  -5 -12  180.42   13.16   0-0.11433 0.44369-0.98299 0.84648-0.15131-0.29396
  10  -4 -10    4.93    9.73   0-0.10926 0.43883-0.98259 0.87359-0.15760-0.21173
  10  -4   1   25.47   16.67   0-0.12161 0.44927-0.98345 0.87787-0.14226 0.17851
  11 -12  12    5.66   20.55   0-0.14730 0.51047-0.98400 0.66321-0.11000 0.55324
  11 -11 -19   -2.25   12.48   0-0.11528 0.47643-0.98305 0.68146-0.15014-0.55365
  11 -10 -18   16.76   12.54   0-0.11397 0.47650-0.98296 0.71064-0.15177-0.51583
  11  -9 -17   16.00   11.96   0-0.11231 0.47557-0.98284 0.73807-0.15382-0.47697
  11  -8 -16   45.71   10.15   0-0.11089 0.47304-0.98272 0.76429-0.15558-0.43679
  11  -6 -13   13.16    9.87   0-0.11035 0.47130-0.98268 0.81926-0.15624-0.32609
  11  -5 -11   21.72    9.46   0-0.10935 0.47110-0.98260 0.84619-0.15748-0.24973
  11  -5   2    6.97   16.42   0-0.12228 0.48257-0.98348 0.85166-0.14143 0.21588
  11  -4  -7  172.18   11.78   0-0.11239 0.47472-0.98284 0.87469-0.15372-0.10645
  11  -4  -6   -0.29   13.23   0-0.11715 0.47962-0.98318 0.87563-0.14781-0.07319
  11  -4  -2  271.62   16.30   0-0.11778 0.48072-0.98322 0.87586-0.14703 0.07299
  12 -11 -18   -2.30   12.38   0-0.11678 0.51191-0.98316 0.68188-0.14827-0.52084
  12 -10 -17    5.61   12.48   0-0.11637 0.51114-0.98313 0.71087-0.14878-0.48160
  12  -9 -16    9.59   11.79   0-0.11296 0.50898-0.98289 0.73903-0.15301-0.44001
  12  -8 -15   13.07    9.73   0-0.11035 0.50512-0.98268 0.76442-0.15624-0.39960
  12  -7 -13   32.50   11.76   0-0.11492 0.51119-0.98303 0.79362-0.15059-0.32962
  12  -6 -11   14.75   11.91   0-0.11582 0.51182-0.98309 0.81939-0.14946-0.25903
  12  -5  -9    1.46    9.76   0-0.10817 0.50384-0.98250 0.84708-0.15895-0.17279
  12  -5  -8   13.55   12.28   0-0.11991 0.51481-0.98335 0.84420-0.14438-0.15419
  12  -5   0    7.31   13.87   0-0.11631 0.51024-0.98313 0.84978-0.14886 0.14781
  13 -10 -16   13.59   12.46   0-0.11472 0.54409-0.98302 0.71128-0.15083-0.44387
  13  -9 -15  -15.03    9.58   0-0.11172 0.54139-0.98279 0.73837-0.15455-0.40126
  13  -8 -14   16.78   10.15   0-0.10762 0.53465-0.98245 0.76419-0.15963-0.36026
  13  -8   5   83.16   20.04   0-0.13424 0.56244-0.98393 0.76954-0.12647 0.31167
  13  -7 -12   28.85   10.22   0-0.11035 0.53786-0.98268 0.79234-0.15624-0.28844
  13  -6  -9    7.20   12.38   0-0.11619 0.54408-0.98312 0.81931-0.14900-0.18444
  14 -12 -17   16.96   12.39   0-0.11664 0.57774-0.98315 0.65766-0.14844-0.48221
  14 -11 -16    2.37   12.50   0-0.11442 0.57580-0.98299 0.68602-0.15121-0.44378
  14 -10 -15    2.77   12.12   0-0.11337 0.57538-0.98292 0.71169-0.15251-0.40233
  14  -9 -14    6.43    9.61   0-0.11004 0.56989-0.98266 0.73782-0.15663-0.36140
  14  -8 -12   16.96   10.15   0-0.11213 0.57410-0.98282 0.76576-0.15405-0.29058
  14  -7 -10   70.80   10.37   0-0.11035 0.57101-0.98268 0.79338-0.15624-0.21360
  14  -7   1   -3.40   13.51   0-0.12101 0.58230-0.98341 0.79588-0.14301 0.17965
  14  -6  -6  100.53   10.92   0-0.10947 0.57104-0.98261 0.81978-0.15734-0.06649
  14  -6  -5    8.10   10.19   0-0.11145 0.57235-0.98277 0.82121-0.15489-0.03038
  14  -6  -4   15.69   12.43   0-0.11443 0.57446-0.98299 0.82048-0.15119 0.00371
  14  -6  -3   37.47   10.58   0-0.11035 0.57270-0.98268 0.82072-0.15624 0.04506
  15 -12 -16   -4.82   12.58   0-0.11582 0.60953-0.98309 0.65644-0.14946-0.44363
  15 -11 -15    8.81   10.12   0-0.11271 0.60764-0.98287 0.68422-0.15332-0.40270
  15 -10 -14  -17.00   10.38   0-0.11008 0.60409-0.98266 0.71003-0.15658-0.36171
  15 -10   5   20.17   17.79   0-0.13482 0.62976-0.98394 0.71596-0.12574 0.31058
  15  -9 -12    9.31   12.47   0-0.11402 0.60771-0.98296 0.73839-0.15171-0.29322
  15  -8 -10   39.71   10.50   0-0.11192 0.60490-0.98281 0.76701-0.15431-0.21681
  15  -8   1   26.72   14.76   0-0.12442 0.61817-0.98359 0.76958-0.13876 0.17432
  15  -7  -7   -0.43   10.41   0-0.10871 0.60203-0.98254 0.79386-0.15828-0.09831
  15  -7  -6   28.49   10.89   0-0.11154 0.60664-0.98278 0.79386-0.15478-0.06652
  15  -7  -5   12.11   12.93   0-0.11517 0.60940-0.98305 0.79397-0.15027-0.03448
  15  -7  -4   69.81   13.14   0-0.11498 0.60976-0.98303 0.79465-0.15051 0.00186
  15  -7  -3   33.44   12.83   0-0.11403 0.60852-0.98297 0.79480-0.15169 0.04046
  15  -7  -2   -4.51   13.04   0-0.11400 0.60789-0.98296 0.79270-0.15172 0.07780
  16 -12 -15  -11.79   10.00   0-0.11090 0.63888-0.98273 0.65675-0.15557-0.40026
  16 -11 -14   20.07   10.30   0-0.10888 0.63633-0.98256 0.68220-0.15807-0.36015
  16 -11   5    3.47   16.38   0-0.11921 0.64762-0.98331 0.69016-0.14525 0.33168
  16 -10 -12    5.00   10.13   0-0.11254 0.63971-0.98285 0.71165-0.15353-0.29146
  16  -9 -10   40.36   10.10   0-0.11185 0.63884-0.98280 0.73904-0.15440-0.21684
  16  -9   1   30.85   14.70   0-0.12235 0.64940-0.98349 0.74297-0.14135 0.17631
  16  -8  -7   26.05   10.64   0-0.10968 0.63679-0.98263 0.76562-0.15708-0.10344
  16  -8  -6    0.45   12.64   0-0.12128 0.64467-0.98343 0.76202-0.14267-0.07961
  16  -8  -5   13.22   12.49   0-0.11362 0.64147-0.98294 0.76840-0.15219-0.03336
  16  -8  -4   -4.65   13.03   0-0.11637 0.64343-0.98313 0.76768-0.14878 0.00002
  16  -8  -3   13.28   12.97   0-0.11716 0.64296-0.98318 0.76741-0.14780 0.03663
  16  -8  -2    8.56   13.18   0-0.11788 0.64394-0.98323 0.76430-0.14691 0.07176
  17 -15   8   16.99   24.33   0-0.15720 0.71766-0.98376 0.58031-0.09743 0.39226
  17 -13   6    7.82   17.82   0-0.12745 0.68940-0.98372 0.63486-0.13497 0.35693
  17 -12 -13   16.23   12.83   0-0.11294 0.67532-0.98288 0.65958-0.15304-0.33057
  17 -11 -12   28.47   10.19   0-0.11036 0.67008-0.98268 0.68413-0.15624-0.28928
  17 -11   3   -2.96   14.20   0-0.12619 0.68794-0.98367 0.68636-0.13655 0.24674
  17 -10 -10   20.34   10.52   0-0.11035 0.67047-0.98268 0.71085-0.15624-0.21578
  17 -10  -9   31.27   13.47   0-0.11859 0.67859-0.98327 0.71100-0.14602-0.18882
  17 -10   1   25.81   15.19   0-0.11832 0.67906-0.98326 0.71422-0.14636 0.18334
  17  -9  -7   -4.11   10.65   0-0.10926 0.66815-0.98259 0.73869-0.15760-0.10173
  17  -9  -6   13.49   10.24   0-0.11145 0.67127-0.98277 0.74000-0.15489-0.06754
  17  -9  -5    2.53   12.31   0-0.11360 0.67208-0.98293 0.74192-0.15222-0.03102
  17  -9  -4   -0.81   12.15   0-0.12128 0.67777-0.98343 0.73750-0.14267-0.00666
  17  -9  -3   17.51   12.81   0-0.11272 0.67255-0.98287 0.74138-0.15331 0.04215
  18 -13 -13   12.11   10.33   0-0.11145 0.70409-0.98277 0.63027-0.15489-0.32783
  18 -12 -11  -10.71   12.94   0-0.11564 0.70855-0.98308 0.65759-0.14969-0.25807
  18 -11  -9    5.29   12.77   0-0.11218 0.70620-0.98283 0.68603-0.15398-0.18007
  18 -11   0    0.26   14.78   0-0.12526 0.71612-0.98363 0.68740-0.13771 0.13836
  18 -10  -5    1.79    9.59   0-0.11035 0.70251-0.98268 0.71327-0.15624-0.02934
  18 -10  -4    0.35   10.41   0-0.11035 0.70371-0.98268 0.71288-0.15624 0.00809
  19 -17   7    9.44   19.79   0-0.13104 0.75896-0.98384 0.52671-0.13048 0.38977
  19 -16   6    4.03   17.65   0-0.12402 0.75268-0.98357 0.55483-0.13926 0.36198
  19 -15   5   15.31   16.30   0-0.13362 0.75619-0.98391 0.57980-0.12725 0.31189
  19 -13 -11    2.46   10.92   0-0.11008 0.73548-0.98266 0.63032-0.15658-0.25089
  19 -13 -10   12.27   12.88   0-0.11982 0.74383-0.98335 0.62982-0.14449-0.22681
  19 -13   2    9.31   13.88   0-0.12125 0.74584-0.98343 0.63374-0.14271 0.21677
  19 -12  -9    5.17   10.42   0-0.10871 0.73491-0.98254 0.65681-0.15828-0.17427
  19 -12  -8    4.15   12.83   0-0.11035 0.73869-0.98268 0.66112-0.15624-0.13936
  19 -12  -7    3.09   12.80   0-0.11521 0.74386-0.98305 0.66126-0.15023-0.10884
  19 -12  -1   18.47   14.61   0-0.11926 0.74600-0.98331 0.66059-0.14519 0.10629
  19 -12   0   10.28   13.41   0-0.11082 0.73692-0.98272 0.66138-0.15567 0.15520
  20 -16   4    2.47   15.75   0-0.13011 0.78954-0.98381 0.55154-0.13164 0.27813
  20 -15   3    4.54   15.02   0-0.11620 0.77674-0.98312 0.57821-0.14899 0.25943
  20 -14 -10   17.43   10.67   0-0.11035 0.76976-0.98268 0.60224-0.15624-0.21513
  20 -14  -9   11.54   13.14   0-0.12055 0.77659-0.98339 0.60134-0.14359-0.19232
  20 -14   1    7.61   12.95   0-0.11746 0.77728-0.98320 0.60576-0.14743 0.18298
  20 -13  -7   -0.20   10.23   0-0.11035 0.77086-0.98268 0.63062-0.15624-0.10283
  20 -13  -6   -1.20   13.45   0-0.12128 0.77581-0.98343 0.62807-0.14267-0.07945
  20 -13  -5    7.63   12.58   0-0.11588 0.77494-0.98310 0.63341-0.14939-0.03604
  20 -13  -4    4.20   13.33   0-0.12015 0.77771-0.98336 0.63120-0.14408-0.00547
  20 -13  -3   11.12   12.54   0-0.11742 0.77692-0.98320 0.63141-0.14749 0.03652
  20 -13  -2   58.85   12.90   0-0.11396 0.77345-0.98296 0.63228-0.15178 0.07695
  21 -17   3    4.12   15.03   0-0.11962 0.81326-0.98333 0.52706-0.14475 0.25591
  21 -15  -7    0.87   12.97   0-0.11866 0.81002-0.98328 0.57718-0.14594-0.11419
  21 -15  -1    8.72   12.93   0-0.11387 0.80912-0.98295 0.58006-0.15189 0.11348
 -24 -10   2    9.46   13.20   0-0.12927-0.66710-0.98403 0.71322-0.13302 0.20703
 -24  -9  -1    4.06   13.21   0-0.12599-0.66677-0.98390 0.73584-0.13713 0.09881
 -24  -9   0   30.21   15.63   0-0.12866-0.66266-0.98401 0.73458-0.13378 0.13161
 -23 -11   6    6.04   13.13   0-0.13053-0.63247-0.98407 0.68769-0.13145 0.35337
 -23  -9   3   18.73   13.18   0-0.12546-0.63227-0.98388 0.73318-0.13778 0.24434
 -23  -8  -8    0.76   18.45   0-0.15954-0.60284-0.98394 0.76718-0.09480-0.20507
 -23  -8  -1   19.39   13.29   0-0.12735-0.63335-0.98396 0.76497-0.13542 0.09794
 -23  -8   0   15.86   12.26   0-0.13248-0.62602-0.98413 0.76686-0.12901 0.12714
 -22 -10   6   25.00   12.29   0-0.12666-0.60043-0.98393 0.71373-0.13629 0.35792
 -22  -8   3    2.39   12.86   0-0.13248-0.59633-0.98413 0.76517-0.12901 0.23674
 -22  -7  -1   -5.18   12.67   0-0.12704-0.60035-0.98394 0.79140-0.13582 0.09636
 -22  -7   0   -6.63   14.50   0-0.12954-0.59612-0.98404 0.78994-0.13268 0.13012
 -21  -9   6   -9.03   12.79   0-0.12631-0.56931-0.98391 0.73897-0.13672 0.35784
 -21  -7   2    5.68   12.22   0-0.12158-0.57157-0.98368 0.79023-0.14262 0.21438
 -21  -6  -7   15.10   17.19   0-0.14172-0.55216-0.98428 0.81774-0.11738-0.14448
 -21  -6  -2   12.48   12.43   0-0.12445-0.56790-0.98383 0.81811-0.13905 0.06409
 -21  -6  -1    5.63   12.92   0-0.12810-0.56486-0.98399 0.81722-0.13449 0.09622
 -20  -9   7    4.76   10.16   0-0.12158-0.53949-0.98368 0.73943-0.14262 0.40121
 -20  -8   6    7.35   12.51   0-0.12831-0.53164-0.98400 0.76832-0.13422 0.35432
 -20  -7   4   -6.50   12.04   0-0.12595-0.53611-0.98390 0.79390-0.13718 0.28321
 -20  -6 -10    1.14   22.89   0-0.17842-0.48329-0.98268 0.81749-0.07059-0.30313
 -20  -6   2   16.09   13.13   0-0.12532-0.53355-0.98387 0.81758-0.13796 0.21025
 -20  -5  -6    7.55   14.91   0-0.13735-0.52249-0.98424 0.84365-0.12288-0.10058
 -20  -5  -5    1.24   13.01   0-0.12921-0.53077-0.98403 0.84290-0.13309-0.05452
 -20  -5  -4   10.32   12.83   0-0.13466-0.52746-0.98419 0.84656-0.12626-0.02334
 -20  -5  -3   -1.67   14.53   0-0.12661-0.53386-0.98393 0.84276-0.13635 0.02249
 -20  -5  -2    5.32   14.39   0-0.13138-0.52935-0.98410 0.84429-0.13038 0.05472
 -19 -13  12    8.97   10.02   0-0.12033-0.50811-0.98361 0.63131-0.14418 0.58600
 -19  -8   7   25.99   10.40   0-0.12244-0.50292-0.98373 0.76576-0.14155 0.39969
 -19  -6   4    0.54   12.21   0-0.12158-0.50043-0.98368 0.81560-0.14262 0.28735
 -19  -5   1    3.15   12.04   0-0.12460-0.50144-0.98384 0.84582-0.13885 0.17427
 -18 -13  13    5.97   12.31   0-0.12540-0.46920-0.98387 0.63332-0.13786 0.61593
 -18 -12  12   25.79   10.48   0-0.12135-0.47400-0.98367 0.65870-0.14292 0.58471
 -18  -9   9   10.48    9.83   0-0.12121-0.47575-0.98366 0.73947-0.14308 0.47611
 -18  -8 -15    7.66   29.19   0-0.19421-0.40015-0.98090 0.75935-0.05013-0.50647
 -18  -8   8   11.21   10.13   0-0.12158-0.47355-0.98368 0.76494-0.14262 0.43611
 -18  -7   7   13.34   12.48   0-0.12969-0.46338-0.98405 0.79499-0.13249 0.39066
 -18  -6   5   38.51   10.55   0-0.12322-0.47043-0.98377 0.81946-0.14057 0.32549
 -18  -5   3   37.04   12.09   0-0.12509-0.46789-0.98386 0.84692-0.13825 0.24887
 -18  -4  -8   11.03   21.01   0-0.14675-0.44733-0.98426 0.87151-0.11104-0.18687
 -18  -4   0   15.35   12.54   0-0.12859-0.46504-0.98401 0.87363-0.13388 0.13278
 -17 -12  13    8.04   12.70   0-0.12821-0.43444-0.98399 0.66020-0.13435 0.61347
 -17 -11  12   15.95   10.18   0-0.12287-0.43846-0.98375 0.68473-0.14101 0.58283
 -17 -10  11   10.65   10.19   0-0.12213-0.44019-0.98371 0.71179-0.14194 0.54789
 -17  -9  10    9.85    9.81   0-0.12189-0.43937-0.98370 0.73952-0.14224 0.51035
 -17  -8 -16    1.05   24.47   0-0.15573-0.40664-0.98408 0.76362-0.09965-0.49476
 -17  -8   9   12.71    9.81   0-0.12257-0.43834-0.98374 0.76570-0.14138 0.47087
 -17  -7   8    8.17   12.29   0-0.13136-0.43189-0.98410 0.79472-0.13040 0.42636
 -17  -6   6    9.66   10.34   0-0.12113-0.43901-0.98366 0.82047-0.14319 0.36531
 -17  -4   2   10.62   13.21   0-0.13049-0.43277-0.98407 0.87674-0.13149 0.20506
 -17  -3  -6   53.65   18.30   0-0.13837-0.42153-0.98425 0.89844-0.12161-0.10232
 -17  -3  -5   14.19   15.92   0-0.13472-0.42743-0.98419 0.89966-0.12620-0.05984
 -17  -3  -4    1.69   14.51   0-0.12830-0.43162-0.98399 0.89976-0.13423-0.01325
 -17  -3  -3    8.32   14.72   0-0.13127-0.43108-0.98410 0.90011-0.13052 0.01695
 -17  -3  -2    9.43   14.12   0-0.13280-0.42780-0.98414 0.90053-0.12860 0.05201
 -16 -13  14   -7.71    9.84   0-0.12104-0.40867-0.98365 0.63245-0.14330 0.65905
 -16 -10  12    7.92   11.84   0-0.12550-0.40217-0.98388 0.71084-0.13774 0.57801
 -16  -9  11   -8.92   12.01   0-0.12722-0.40120-0.98395 0.74016-0.13559 0.54050
 -16  -8  10    4.36   12.21   0-0.12158-0.40410-0.98368 0.76113-0.14262 0.50804
 -16  -6   7   -3.52   10.06   0-0.12104-0.40789-0.98365 0.82070-0.14330 0.40000
 -16  -3   1   24.12   12.81   0-0.12831-0.39842-0.98399 0.90008-0.13423 0.17060
 -15 -12  14   -6.77    9.77   0-0.12295-0.37217-0.98376 0.65876-0.14092 0.65518
 -15 -11  13    2.23    9.80   0-0.12077-0.37616-0.98364 0.68628-0.14364 0.62378
 -15  -6 -15   -2.86   23.17   0-0.14889-0.34807-0.98424 0.81795-0.10833-0.45086
 -15  -6   8   -0.11    9.78   0-0.12377-0.37196-0.98380 0.82086-0.13990 0.43401
 -15  -4   5    9.04   12.50   0-0.12658-0.36678-0.98393 0.87276-0.13639 0.32158
 -15  -2  -2    6.00   13.47   0-0.13315-0.36159-0.98415 0.92926-0.12817 0.05396
 -14 -14  16    9.63   12.43   0-0.12816-0.33424-0.98399 0.60539-0.13441 0.72389
 -14 -13  15   -0.14   10.07   0-0.12131-0.34296-0.98367 0.63240-0.14296 0.69611
 -14 -10  13   13.99   11.87   0-0.12756-0.33483-0.98397 0.71543-0.13517 0.61485
 -14  -9  12   -2.88    9.19   0-0.12295-0.34029-0.98376 0.73947-0.14092 0.58238
 -14  -8  11   21.35    9.30   0-0.12230-0.34179-0.98372 0.76626-0.14172 0.54553
 -14  -7 -17    9.86   18.11   0-0.14276-0.32014-0.98428 0.79049-0.11608-0.51575
 -14  -7  10   86.63   12.31   0-0.12567-0.33503-0.98389 0.79472-0.13752 0.50753
 -14  -2   1   14.38   12.60   0-0.13147-0.33072-0.98410 0.92806-0.13027 0.16696
 -13 -14  16   -8.61   11.02   0-0.12077-0.30909-0.98364 0.60689-0.14364 0.73393
 -13 -12  15   -6.28   11.82   0-0.12685-0.30253-0.98394 0.65959-0.13604 0.68990
 -13 -11  14   17.85    9.27   0-0.12133-0.30839-0.98367 0.68740-0.14293 0.65939
 -13  -5 -15   12.83   20.05   0-0.15204-0.27705-0.98418 0.84412-0.10433-0.45213
 -13  -5   8   50.03   10.21   0-0.12428-0.30318-0.98382 0.84839-0.13925 0.43537
 -13  -2   2   17.06   13.67   0-0.12556-0.30319-0.98388 0.92866-0.13766 0.21190
 -13  -1  -5    1.37   17.54   0-0.14061-0.28729-0.98427 0.95398-0.11878-0.06354
 -13  -1  -4    9.07   15.91   0-0.13495-0.29281-0.98419 0.95433-0.12590-0.02287
 -13  -1  -3    2.07   16.26   0-0.12935-0.29786-0.98403 0.95303-0.13292 0.01961
 -12 -15  17    2.86   10.23   0-0.12158-0.27803-0.98368 0.57928-0.14262 0.76807
 -12 -13  16   -6.88   12.83   0-0.12667-0.27036-0.98393 0.63377-0.13627 0.72674
 -12  -9  13    9.85   12.11   0-0.12785-0.26836-0.98398 0.74377-0.13479 0.61440
 -12  -8  12   33.48   10.04   0-0.12406-0.27034-0.98381 0.76848-0.13953 0.58214
 -12  -7  11   30.49    9.70   0-0.12386-0.27197-0.98380 0.79505-0.13978 0.54428
 -12  -6 -17   13.35   16.80   0-0.14070-0.25629-0.98427 0.81631-0.11867-0.51139
 -12  -6  10   55.11   11.27   0-0.12764-0.26682-0.98397 0.82246-0.13506 0.50446
 -12  -4   7    7.25   10.11   0-0.12158-0.27428-0.98368 0.87544-0.14262 0.39953
 -12  -2   3    7.03   11.54   0-0.12322-0.27201-0.98377 0.92959-0.14058 0.24852
 -12  -1   0    0.02   15.93   0-0.13701-0.25738-0.98423 0.95777-0.12332 0.12337
 -11 -14  17   10.81   12.98   0-0.12549-0.23674-0.98388 0.60517-0.13774 0.76221
 -11 -13  16    0.43   10.47   0-0.12158-0.24112-0.98368 0.63418-0.14262 0.73682
 -11 -11  15   19.43   11.48   0-0.12804-0.23606-0.98398 0.68751-0.13457 0.68910
 -11 -10  14    7.03    9.39   0-0.12158-0.24149-0.98368 0.71462-0.14262 0.65889
 -11  -5   9  105.75   10.36   0-0.12242-0.24020-0.98373 0.84836-0.14157 0.47410
 -11  -3 -13   18.48   19.48   0-0.15338-0.20986-0.98415 0.89813-0.10263-0.37923
 -11  -3   6   45.10   11.10   0-0.12355-0.23848-0.98379 0.90219-0.14017 0.36121
 -11  -2   4  105.67   15.01   0-0.12493-0.23720-0.98385 0.92901-0.13844 0.28509
 -11  -1   1    0.66   14.42   0-0.12530-0.23749-0.98387 0.95543-0.13798 0.17391
 -10 -14  17    9.40   10.62   0-0.12158-0.20926-0.98368 0.60598-0.14262 0.76976
 -10 -12  16   13.75   11.87   0-0.12505-0.20488-0.98386 0.65886-0.13830 0.72633
 -10 -11  15   -0.46    9.81   0-0.12049-0.20985-0.98362 0.68725-0.14398 0.69800
 -10  -8 -20   10.27   14.96   0-0.13738-0.19169-0.98424 0.75950-0.12285-0.61644
 -10  -7 -19    0.22   14.99   0-0.12957-0.20180-0.98404 0.79040-0.13265-0.57285
 -10  -6 -18   14.76   14.46   0-0.13659-0.19157-0.98422 0.81436-0.12385-0.54208
 -10  -4   8   17.05    9.13   0-0.12158-0.20517-0.98368 0.87787-0.14262 0.43533
 -10  -1   2   33.93   15.58   0-0.12569-0.20414-0.98389 0.95617-0.13750 0.21039
  -9 -15  18   20.92   12.78   0-0.12707-0.17049-0.98395 0.58003-0.13578 0.79896
  -9 -12  16    0.34    9.98   0-0.12158-0.17622-0.98368 0.66074-0.14262 0.73232
  -9  -9  14   14.60   12.24   0-0.12457-0.17154-0.98384 0.73964-0.13889 0.65374
  -9  -8  13   23.50    9.96   0-0.12431-0.17265-0.98382 0.76926-0.13922 0.61820
  -9  -7  12   10.69    8.71   0-0.12322-0.17305-0.98377 0.79698-0.14058 0.58176
  -9  -6  11   13.93    9.53   0-0.12431-0.17220-0.98382 0.82231-0.13922 0.54547
  -9  -5 -17    4.00   14.59   0-0.12707-0.17161-0.98395 0.84804-0.13577-0.49538
  -9  -5  10    2.34   11.26   0-0.12867-0.17094-0.98401 0.84818-0.13378 0.50447
  -9  -3   7    9.24   12.26   0-0.12408-0.17330-0.98381 0.90278-0.13950 0.39652
  -9  -2   5  143.55   13.79   0-0.12158-0.17639-0.98368 0.92968-0.14262 0.32588
  -8 -15  18    0.72   11.10   0-0.12322-0.14395-0.98377 0.57874-0.14058 0.80525
  -8 -13  17    4.82   12.36   0-0.13248-0.13216-0.98413 0.63779-0.12901 0.76164
  -8 -10  15   28.26   12.19   0-0.12730-0.13694-0.98396 0.71460-0.13549 0.68912
  -8  -9  14    5.80    9.77   0-0.12213-0.14243-0.98371 0.74174-0.14194 0.65857
  -8  -8  13    7.81    9.76   0-0.11982-0.14487-0.98358 0.76897-0.14481 0.62590
  -8  -5  10   14.45    8.72   0-0.12158-0.14502-0.98368 0.84948-0.14262 0.51069
  -8  -4 -16   28.24   14.33   0-0.13559-0.12792-0.98420 0.87171-0.12510-0.46711
  -8  -4   9   -8.04   11.12   0-0.12776-0.13547-0.98397 0.87621-0.13491 0.46599
  -8   0   0  849.27   25.89   0-0.13238-0.13213-0.98413 0.98310-0.12913 0.12688
  -7 -15  18    2.73   10.50   0-0.12158-0.11048-0.98368 0.58083-0.14262 0.80922
  -7 -13  17   16.08   10.22   0-0.12228-0.10914-0.98372 0.63332-0.14175 0.76912
  -7 -10  15    1.20   10.04   0-0.12158-0.10883-0.98368 0.71454-0.14262 0.69439
  -7  -4   9   10.43    9.75   0-0.12199-0.10946-0.98370 0.87677-0.14211 0.47206
  -7  -3 -15   -3.74   12.14   0-0.13248-0.09878-0.98413 0.89691-0.12901-0.42506
  -7  -2 -13  105.80   15.62   0-0.13769-0.09280-0.98424 0.92592-0.12246-0.35986
  -7  -2   6  122.08   15.80   0-0.12781-0.10255-0.98398 0.93042-0.13485 0.35561
  -6 -13  17   16.68   10.19   0-0.12064-0.07845-0.98363 0.63438-0.14379 0.77217
  -6 -11  16  -15.91   12.41   0-0.12740-0.07099-0.98396 0.68833-0.13536 0.72536
  -6 -10  15   69.73   10.80   0-0.12014-0.07872-0.98360 0.71481-0.14441 0.69839
  -6  -8 -21   -8.66   13.43   0-0.12558-0.07369-0.98388 0.76063-0.13763-0.64034
  -6  -7 -20   -1.70   12.67   0-0.12158-0.07956-0.98368 0.79055-0.14262-0.60232
  -6  -6 -19   15.18   12.77   0-0.12647-0.07327-0.98392 0.81639-0.13652-0.56778
  -6  -3 -15   31.10   14.41   0-0.13354-0.06468-0.98416 0.89880-0.12767-0.42788
  -6  -2   6   16.47   11.41   0-0.12182-0.07559-0.98370 0.93039-0.14233 0.36286
  -6  -1 -11    5.56   15.92   0-0.13565-0.06177-0.98421 0.95556-0.12502-0.28188
  -6  -1   4    6.54   15.15   0-0.12928-0.06595-0.98403 0.95890-0.13301 0.28016
  -6   0   1    9.93   18.41   0-0.13059-0.06297-0.98407 0.98471-0.13138 0.16593
  -5 -16  19    2.96   12.89   0-0.12158-0.04436-0.98368 0.54726-0.14262 0.83867
  -5 -14  18   -1.82   12.50   0-0.12794-0.03724-0.98398 0.60661-0.13468 0.79735
  -5 -11  16   10.06   12.29   0-0.12766-0.03732-0.98397 0.69039-0.13504 0.72614
  -5  -8 -21   -7.11   13.20   0-0.12540-0.04188-0.98387 0.76237-0.13786-0.64126
  -5  -7 -20   35.04   12.88   0-0.12842-0.03830-0.98400 0.79078-0.13409-0.60621
  -5  -6 -19   35.84   13.41   0-0.12697-0.03945-0.98394 0.81821-0.13590-0.56868
  -5  -5 -18   44.30   13.44   0-0.12589-0.04072-0.98390 0.84458-0.13724-0.52882
  -5  -3   8  554.54   17.63   0-0.12696-0.03877-0.98394 0.90395-0.13591 0.43052
  -5  -1   4  208.26   15.44   0-0.12051-0.04613-0.98362 0.95715-0.14395 0.29047
  -5   0   1   -0.82   17.50   0-0.12104-0.04193-0.98365 0.98403-0.14330 0.17727
  -4 -16  19   -3.04   12.87   0-0.13248-0.00043-0.98413 0.55593-0.12901 0.83436
  -4 -14  18   14.52   12.80   0-0.12952-0.00160-0.98404 0.60909-0.13271 0.79652
  -4 -11  16   66.28   12.88   0-0.12557-0.00547-0.98388 0.68848-0.13765 0.72908
  -4  -8 -21   21.58   12.98   0-0.12855-0.00444-0.98400 0.76132-0.13392-0.64400
  -4  -7 -20    8.50   13.05   0-0.12745-0.00653-0.98396 0.79144-0.13530-0.60667
  -4  -6 -19    5.96   12.88   0-0.12727-0.00580-0.98395 0.81777-0.13552-0.57082
  -4  -5 -18   11.34   13.17   0-0.12850-0.00477-0.98400 0.84380-0.13398-0.53180
  -4  -3   8  154.72   15.98   0-0.12557-0.00681-0.98388 0.90401-0.13764 0.43248
  -3 -16  19    5.92   13.29   0-0.12366 0.02266-0.98379 0.55201-0.14004 0.83675
  -3 -14  18   10.99   12.93   0-0.12342 0.02282-0.98378 0.60379-0.14033 0.80034
  -3 -11  16   -1.67   12.26   0-0.12667 0.02739-0.98393 0.68998-0.13627 0.72737
  -3  -8 -21    7.56   12.51   0-0.13152 0.03182-0.98410 0.75969-0.13021-0.64531
  -3  -7 -20    9.10   13.34   0-0.12794 0.02773-0.98398 0.79084-0.13469-0.60702
  -3  -6 -19    4.90   12.93   0-0.12472 0.02335-0.98384 0.82038-0.13870-0.56679
  -3  -5 -18   26.67   13.34   0-0.12541 0.02396-0.98387 0.84510-0.13784-0.52939
  -3  -3   8  134.31   16.20   0-0.12670 0.02754-0.98393 0.90469-0.13624 0.43061
  -2 -16  19   18.39   13.42   0-0.12744 0.05998-0.98396 0.55384-0.13531 0.83387
  -2 -11  16   10.61   12.09   0-0.13213 0.06611-0.98412 0.68995-0.12944 0.72514
  -2  -8 -21   -7.33   13.20   0-0.12631 0.05832-0.98391 0.76152-0.13672-0.64142
  -2  -7 -20    2.52   12.58   0-0.12393 0.05640-0.98380 0.79191-0.13969-0.60379
  -2  -6 -19   18.17   12.35   0-0.12873 0.06016-0.98401 0.81715-0.13369-0.56894
  -2  -5 -18   23.53   11.93   0-0.12435 0.05781-0.98382 0.84573-0.13917-0.52601
  -2  -3   8   15.55   14.70   0-0.13026 0.06413-0.98406 0.90468-0.13178 0.42710
  -2  -1   4  427.43   22.23   0-0.12207 0.05422-0.98371 0.95770-0.14201 0.28897
  -1 -13  17   14.41   10.08   0-0.12113 0.08828-0.98366 0.63436-0.14319 0.77205
  -1 -11  16   13.49   12.11   0-0.12925 0.09621-0.98403 0.68953-0.13305 0.72233
  -1 -10  15    1.06   10.25   0-0.12158 0.08953-0.98368 0.71583-0.14262 0.69714
  -1  -8 -21   -4.65   10.81   0-0.12213 0.08692-0.98371 0.76216-0.14194-0.63756
  -1  -7 -20   12.39   12.11   0-0.12496 0.08908-0.98385 0.79030-0.13841-0.60214
  -1  -6 -19    4.98   12.16   0-0.12158 0.08797-0.98368 0.81902-0.14262-0.56280
  -1  -5 -18   13.94   10.24   0-0.12158 0.08670-0.98368 0.84435-0.14262-0.52446
  -1  -3 -15   31.24   13.50   0-0.12757 0.09268-0.98397 0.90062-0.13515-0.42029
  -1  -2   6  221.62   19.21   0-0.12557 0.09152-0.98388 0.93159-0.13764 0.35838
  -1  -1 -11  129.77   15.54   0-0.13143 0.09813-0.98410 0.95486-0.13032-0.27639
  -1   0  -8   65.22   16.03   0-0.12590 0.09191-0.98390 0.98240-0.13723-0.15949
   0 -17  19    6.49   10.61   0-0.12158 0.11921-0.98368 0.52573-0.14262 0.84577
   0 -13  17    7.56   12.33   0-0.12278 0.12125-0.98375 0.63531-0.14113 0.76694
   0 -10  15    5.66   12.30   0-0.12213 0.12196-0.98371 0.71638-0.14194 0.69181
   0  -7 -20    8.83   10.38   0-0.12111 0.11733-0.98366 0.79054-0.14320-0.59714
   0  -6 -19    7.31   10.10   0-0.12102 0.11881-0.98365 0.81725-0.14332-0.55991
   0  -4   9    3.04   14.79   0-0.12721 0.12615-0.98395 0.87868-0.13559 0.46677
   0  -3 -15   16.90   12.85   0-0.12520 0.12338-0.98386 0.89919-0.13810-0.41578
   0  -2 -13    0.22   12.97   0-0.12758 0.12617-0.98397 0.92812-0.13514-0.34639
   0  -1 -11   11.56   13.91   0-0.12917 0.12888-0.98403 0.95270-0.13315-0.27174
   0   0  -7   33.37   17.17   0-0.13175 0.13117-0.98411 0.98296-0.12992-0.12772
   1 -17  19   16.88   13.46   0-0.12679 0.15923-0.98393 0.52723-0.13612 0.83837
   1 -15  18   10.58   13.06   0-0.12441 0.15675-0.98383 0.58080-0.13909 0.80288
   1 -13  17    1.78   12.64   0-0.13085 0.16525-0.98408 0.63632-0.13105 0.75804
   1  -9  14   65.34   12.71   0-0.12558 0.16001-0.98388 0.74316-0.13763 0.65502
   1  -5  10   79.89   14.39   0-0.12551 0.15850-0.98388 0.85148-0.13772 0.50621
   1  -4 -16    6.04   13.41   0-0.12790 0.15920-0.98398 0.87264-0.13473-0.45794
   1  -2 -13   22.25   10.69   0-0.12158 0.15296-0.98368 0.92766-0.14262-0.33715
   1  -1   3 1707.28   48.35   0-0.12676 0.15826-0.98393 0.95832-0.13616 0.24657
   1   0  -6    8.58   16.71   0-0.12945 0.16227-0.98404 0.98331-0.13279-0.08527
   2 -17  19    6.74   15.47   0-0.13263 0.19918-0.98414 0.52758-0.12881 0.82972
   2 -15  18   24.15   14.24   0-0.13066 0.19626-0.98408 0.58007-0.13128 0.79484
   2 -12  16   11.58   12.99   0-0.12486 0.19175-0.98385 0.66139-0.13854 0.72999
   2  -9 -21  -10.66   11.98   0-0.12758 0.19208-0.98397 0.73685-0.13514-0.64477
   2  -8  13   37.08   12.37   0-0.12869 0.19484-0.98401 0.77004-0.13374 0.61336
   2  -7  12   24.22   12.12   0-0.12877 0.19603-0.98401 0.79836-0.13365 0.57552
   2  -6  11   61.37   12.55   0-0.13118 0.19742-0.98409 0.82514-0.13063 0.53577
   2  -5 -17   26.38   12.66   0-0.12748 0.19100-0.98396 0.84630-0.13526-0.49376
   2  -4 -16   15.30   10.68   0-0.12097 0.18568-0.98365 0.87238-0.14338-0.44868
   2  -3 -14   12.21   12.86   0-0.12742 0.19369-0.98396 0.90157-0.13534-0.38361
   2  -2   5  166.59   22.68   0-0.13195 0.19613-0.98412 0.93176-0.12967 0.31399
   2  -1 -10    9.85   11.97   0-0.12158 0.18557-0.98368 0.95599-0.14262-0.22527
   2   0  -4  213.18   19.92   0-0.12115 0.18627-0.98366 0.98334-0.14316-0.00503
   3 -14  17    8.15   12.97   0-0.12486 0.22491-0.98385 0.60723-0.13854 0.76667
   3 -11  15   42.92   13.14   0-0.12427 0.22470-0.98382 0.68986-0.13927 0.69352
   3  -9 -21   13.15   10.38   0-0.12181 0.21892-0.98370 0.73608-0.14233-0.63722
   3  -8 -20   10.89   11.82   0-0.12999 0.22708-0.98406 0.75894-0.13212-0.60699
   3  -7 -19   23.33   12.79   0-0.12540 0.22236-0.98387 0.79133-0.13786-0.56618
   3  -6 -18    5.40   10.37   0-0.12377 0.22021-0.98380 0.81865-0.13990-0.52705
   3  -5 -17   -3.07   10.53   0-0.11995 0.21845-0.98359 0.84481-0.14466-0.48514
   3  -4   8   55.04   17.08   0-0.12905 0.22753-0.98402 0.87858-0.13330 0.42752
   3  -3 -14   49.98   10.89   0-0.12093 0.21711-0.98365 0.90031-0.14343-0.37428
   3  -2 -12   23.00   10.78   0-0.12113 0.21976-0.98366 0.92735-0.14319-0.30051
   3  -1  -9   63.76   13.04   0-0.12365 0.22060-0.98379 0.95612-0.14005-0.19223
   4 -16  18   -0.01   15.29   0-0.12582 0.25509-0.98389 0.55215-0.13734 0.79812
   4 -10  14    9.04   12.77   0-0.12679 0.25717-0.98393 0.71644-0.13612 0.65433
   4  -5   9   15.54   16.92   0-0.13447 0.26389-0.98418 0.85299-0.12650 0.45795
   4  -4 -15   39.00   10.88   0-0.12213 0.25240-0.98371 0.87357-0.14194-0.41334
   4  -3 -13   18.60   12.72   0-0.12784 0.25823-0.98398 0.90089-0.13481-0.34659
   4  -2 -11    8.01   13.54   0-0.12685 0.25380-0.98394 0.92817-0.13605-0.27069
   4  -1  -8   62.85   12.58   0-0.12145 0.25151-0.98368 0.95605-0.14279-0.15243
   4  -1   0   -1.84   28.38   0-0.12960 0.25626-0.98404 0.95946-0.13261 0.13288
   5 -17  18    9.05   13.65   0-0.12604 0.29097-0.98390 0.52868-0.13706 0.80175
   5 -15  17   33.20   12.66   0-0.12675 0.29316-0.98393 0.58129-0.13617 0.76386
   5 -13  16    5.51   14.61   0-0.13275 0.29698-0.98414 0.63445-0.12866 0.71895
   5 -10 -21   -0.60   12.87   0-0.12158 0.28563-0.98368 0.71202-0.14262-0.63849
   5  -9 -20    5.04   12.75   0-0.12421 0.28962-0.98382 0.73893-0.13934-0.60542
   5  -8 -19   -1.83   12.29   0-0.13248 0.29569-0.98413 0.76207-0.12901-0.57315
   5  -8  12    5.02   13.83   0-0.12842 0.29485-0.98400 0.76856-0.13409 0.57451
   5  -7 -18   -2.65   12.64   0-0.12758 0.29153-0.98397 0.79272-0.13514-0.53249
   5  -6 -17   28.92   11.59   0-0.12598 0.28891-0.98390 0.81907-0.13714-0.49285
   5  -5 -16   29.99   10.81   0-0.12126 0.28494-0.98366 0.84527-0.14302-0.44936
   5  -4 -14    0.90   11.83   0-0.13248 0.29676-0.98413 0.87022-0.12901-0.39103
   5  -4   7  641.12   30.48   0-0.13905 0.30246-0.98426 0.87797-0.12075 0.37995
   5  -2 -10  107.91   13.24   0-0.12510 0.28848-0.98386 0.92904-0.13824-0.23150
   5  -1  -6   28.30   11.93   0-0.12073 0.28533-0.98363 0.95616-0.14368-0.07768
   5  -1  -5   67.12   15.62   0-0.12552 0.28927-0.98388 0.95716-0.13771-0.04741
   5  -1  -4  212.36   17.95   0-0.12848 0.29251-0.98400 0.95746-0.13401-0.01443
   5  -1  -3    4.21   17.93   0-0.12851 0.28934-0.98400 0.95843-0.13397 0.02542
   5  -1  -2    2.36   16.34   0-0.12212 0.28212-0.98371 0.95860-0.14195 0.06992
   6 -11  14   15.57   12.25   0-0.12741 0.32595-0.98396 0.69045-0.13535 0.65187
   6  -9 -20   10.51   10.21   0-0.12018 0.31598-0.98360 0.73564-0.14437-0.59638
   6  -8 -19    8.50   10.07   0-0.12111 0.31749-0.98366 0.76251-0.14320-0.56099
   6  -7 -18   -1.01    9.69   0-0.12049 0.31585-0.98362 0.79074-0.14398-0.52171
   6  -5 -15  352.83   14.52   0-0.12705 0.32239-0.98395 0.84715-0.13580-0.42019
   6  -2  -9  128.07   11.62   0-0.12158 0.31746-0.98368 0.92941-0.14262-0.18985
   6  -2   1  576.00   28.76   0-0.13610 0.33326-0.98421 0.93140-0.12446 0.16210
   7 -16  17   -6.32   15.00   0-0.13356 0.36277-0.98416 0.55448-0.12764 0.75395
   7 -13  15    5.80   12.88   0-0.13019 0.36067-0.98406 0.63762-0.13187 0.68649
   7 -10 -20   -6.63   13.15   0-0.13137 0.35704-0.98410 0.70775-0.13039-0.60705
   7  -9 -19   -8.65   12.75   0-0.12812 0.35496-0.98399 0.73786-0.13446-0.57155
   7  -9  12   27.09   16.50   0-0.13804 0.36807-0.98425 0.74370-0.12202 0.56520
   7  -8 -18   17.89   12.30   0-0.12952 0.35886-0.98404 0.76377-0.13272-0.53412
   7  -8  11   35.54   17.00   0-0.14057 0.37107-0.98427 0.77081-0.11883 0.52543
   7  -7 -17   31.59   12.37   0-0.12668 0.35513-0.98393 0.79209-0.13627-0.49415
   7  -6 -16    2.38   10.28   0-0.12158 0.35030-0.98368 0.81980-0.14262-0.45088
   7  -4 -13   83.03   10.13   0-0.12033 0.34988-0.98361 0.87319-0.14418-0.33814
   7  -2  -7    8.09   11.21   0-0.12187 0.35162-0.98370 0.92998-0.14226-0.11532
   7  -2  -6   96.19   15.32   0-0.12944 0.35874-0.98404 0.93024-0.13282-0.09007
   7  -2  -1   33.85   17.00   0-0.12643 0.35548-0.98392 0.93176-0.13657 0.09889
   8 -17  17    9.17   14.96   0-0.13137 0.39379-0.98410 0.52749-0.13040 0.75770
   8 -15  16    1.44   16.24   0-0.14583 0.41015-0.98427 0.58470-0.11220 0.70552
   8 -12  14    3.51   15.31   0-0.13256 0.39415-0.98413 0.66151-0.12890 0.64433
   8  -6 -15  -11.99   11.58   0-0.12667 0.39004-0.98393 0.81927-0.13627-0.41875
   8  -4 -12   56.18    9.94   0-0.11980 0.38363-0.98358 0.87315-0.14484-0.30054
   8  -3  -9    3.02    9.32   0-0.12377 0.38675-0.98380 0.90240-0.13990-0.19300
   9 -18  17    7.29   14.67   0-0.12423 0.41787-0.98382 0.49866-0.13932 0.76420
   9 -16  16   12.88   16.19   0-0.13649 0.43122-0.98422 0.55594-0.12397 0.71605
   9 -10 -19   -6.94   10.66   0-0.12240 0.41837-0.98373 0.71045-0.14160-0.56376
   9  -9 -18    1.44   10.00   0-0.12158 0.41866-0.98368 0.73927-0.14262-0.52545
   9  -8 -17   32.09    9.75   0-0.12213 0.41659-0.98371 0.76574-0.14194-0.48816
   9  -7 -16   -3.67   10.79   0-0.11885 0.41487-0.98352 0.79184-0.14601-0.44660
   9  -6 -14   32.70   12.23   0-0.12636 0.42290-0.98392 0.82149-0.13666-0.38159
   9  -4 -10   11.72   11.43   0-0.12750 0.42390-0.98396 0.87505-0.13524-0.23563
   9  -3  -7   11.22   10.43   0-0.12136 0.41500-0.98367 0.90399-0.14290-0.11344
   9  -3  -6  312.60   16.08   0-0.12676 0.42220-0.98393 0.90382-0.13616-0.08675
   9  -3  -1    0.00   15.04   0-0.13169 0.42770-0.98411 0.90185-0.13000 0.09226
  10 -17  16    0.83   15.99   0-0.12740 0.45487-0.98396 0.52608-0.13536 0.72384
  10 -11 -19    4.01   12.71   0-0.13248 0.45815-0.98413 0.67933-0.12901-0.57131
  10 -11  12    2.97   19.28   0-0.13919 0.46756-0.98426 0.68814-0.12057 0.56225
  10 -10 -18    1.98   11.96   0-0.12418 0.45485-0.98382 0.71415-0.13938-0.53027
  10 -10  11    3.35   20.75   0-0.15978 0.48857-0.98393 0.71959-0.09448 0.50171
  10  -9 -17    5.26   12.02   0-0.12537 0.45486-0.98387 0.74027-0.13790-0.49347
  10  -9  10    8.27   23.65   0-0.16957 0.49951-0.98339 0.74480-0.08197 0.45149
  10  -8 -16    8.40   11.49   0-0.12426 0.45215-0.98382 0.76741-0.13929-0.45323
  10  -7 -15   -0.80    9.85   0-0.12158 0.44869-0.98368 0.79151-0.14262-0.41392
  10  -6 -13   45.58   12.58   0-0.12767 0.45525-0.98397 0.82047-0.13502-0.34566
  10  -5 -11    6.07   11.43   0-0.12746 0.45444-0.98396 0.84966-0.13528-0.26891
  10  -4  -9   28.42   10.57   0-0.11942 0.44905-0.98356 0.87443-0.14531-0.18811
  10  -4  -8    3.92   12.48   0-0.12758 0.45628-0.98397 0.87638-0.13514-0.16061
  11 -18  16    5.95   19.08   0-0.14996 0.51323-0.98422 0.50353-0.10697 0.70045
  11  -8 -15   24.42   11.99   0-0.12859 0.48883-0.98401 0.76398-0.13387-0.42037
  11  -7 -14    1.24    9.56   0-0.12077 0.48125-0.98364 0.79204-0.14364-0.37525
  11  -6 -12   26.10   10.21   0-0.12250 0.48357-0.98373 0.82167-0.14147-0.30261
  11  -6   4   45.18   20.03   0-0.14925 0.51210-0.98423 0.82424-0.10787 0.25540
  11  -5 -10   34.91    9.74   0-0.11967 0.48186-0.98357 0.84760-0.14500-0.22542
  11  -5  -9  116.17   12.74   0-0.12926 0.49062-0.98403 0.84897-0.13303-0.20082
  11  -4  -5    2.66   10.99   0-0.12104 0.48317-0.98365 0.87657-0.14330-0.04212
  11  -4  -4   39.16   11.58   0-0.12267 0.48316-0.98374 0.87778-0.14127-0.00772
  11  -4  -3   62.47   11.93   0-0.12205 0.48318-0.98371 0.87752-0.14204 0.03028
  12  -9 -15   -3.24   11.17   0-0.12921 0.52385-0.98403 0.73903-0.13309-0.42300
  12  -8 -14   11.36   10.03   0-0.12285 0.51860-0.98375 0.76675-0.14104-0.37829
  12  -7 -12   27.12   11.81   0-0.12867 0.52317-0.98401 0.79413-0.13378-0.31043
  12  -6 -10   44.81   11.43   0-0.12753 0.52131-0.98396 0.82099-0.13520-0.23612
  12  -5  -7   31.10   10.49   0-0.12267 0.51713-0.98374 0.84936-0.14127-0.11863
  12  -5  -6   -0.41   12.56   0-0.12222 0.51846-0.98372 0.85352-0.14182-0.07801
  12  -5  -1  299.27   16.07   0-0.12615 0.52089-0.98391 0.85106-0.13693 0.09872
  13 -11 -17   21.37    9.97   0-0.12030 0.54631-0.98361 0.68234-0.14421-0.48475
  13  -9 -14   18.38   11.88   0-0.12445 0.55327-0.98383 0.74084-0.13904-0.38101
  13  -8 -13   10.87   10.20   0-0.12148 0.54746-0.98368 0.76545-0.14274-0.33897
  13  -7 -11   23.00    9.70   0-0.12135 0.54975-0.98367 0.79369-0.14291-0.26313
  13  -7   3   13.77   14.47   0-0.12685 0.55562-0.98394 0.79839-0.13605 0.24656
  13  -6  -8    9.29   10.45   0-0.12219 0.55025-0.98372 0.82248-0.14186-0.15306
  13  -6  -7   15.67   12.27   0-0.12601 0.55476-0.98390 0.82484-0.13710-0.12226
  13  -6   0    6.01   11.91   0-0.12956 0.55453-0.98404 0.82517-0.13265 0.13213
  14 -18  14    4.55   28.99   0-0.18360 0.64607-0.98217 0.50221-0.06391 0.58133
  14 -10 -14   42.47   11.49   0-0.12745 0.58701-0.98396 0.71308-0.13530-0.38365
  14  -9 -13    8.59    9.79   0-0.12158 0.58140-0.98368 0.74073-0.14262-0.33765
  14  -9   5   25.70   18.14   0-0.13995 0.60165-0.98427 0.74360-0.11961 0.30416
  14  -8 -11   13.13   10.15   0-0.12318 0.58193-0.98377 0.76897-0.14063-0.26751
  14  -8   3   21.26   16.52   0-0.13710 0.59829-0.98423 0.77101-0.12321 0.23344
  14  -7  -9    7.98   10.24   0-0.11940 0.58004-0.98356 0.79412-0.14534-0.18801
  14  -7  -8   13.95   12.95   0-0.12510 0.58633-0.98386 0.79616-0.13824-0.15853
  14  -7   0    6.66   14.03   0-0.13523 0.59710-0.98420 0.79612-0.12556 0.12492
  15 -12 -15    5.40   13.19   0-0.12158 0.62065-0.98368 0.66274-0.14262-0.41904
  15 -11 -14   -3.62   12.39   0-0.12649 0.61888-0.98392 0.68686-0.13650-0.38160
  15 -10 -13   -0.90    9.38   0-0.12158 0.61517-0.98368 0.71223-0.14262-0.33932
  15  -9 -11    3.36    9.64   0-0.12238 0.61655-0.98373 0.74213-0.14162-0.26606
  15  -9   3    6.03   16.11   0-0.14403 0.63690-0.98428 0.74183-0.11447 0.22568
  15  -8  -9    6.85   10.16   0-0.12087 0.61463-0.98364 0.76719-0.14351-0.19026
  15  -8  -8    1.14   12.26   0-0.12758 0.62212-0.98397 0.76776-0.13514-0.16248
  16 -16  10   -1.65   29.40   0-0.15901 0.69052-0.98396 0.55916-0.09548 0.46710
  16 -13 -15   -1.13   12.47   0-0.12470 0.65230-0.98384 0.63190-0.13873-0.41875
  16 -12 -14   19.22   11.28   0-0.12264 0.65061-0.98374 0.65883-0.14130-0.37844
  16 -11 -13   20.76    9.74   0-0.12023 0.64758-0.98361 0.68499-0.14431-0.33534
  16 -10 -11    8.35   10.04   0-0.12212 0.64967-0.98371 0.71326-0.14195-0.26644
  16 -10   3  139.78   16.85   0-0.13419 0.66151-0.98417 0.71588-0.12686 0.23855
  16  -9  -9   14.90   10.12   0-0.12083 0.64740-0.98364 0.73997-0.14355-0.18965
  16  -9  -8   47.49   12.75   0-0.12642 0.65340-0.98392 0.74169-0.13659-0.16114
  16  -9   0    7.09   14.05   0-0.12807 0.65694-0.98399 0.74603-0.13452 0.13415
  17 -14   7    4.57   19.79   0-0.16043 0.71758-0.98390 0.60756-0.09367 0.35120
  17 -13 -14   13.40   10.07   0-0.12138 0.67899-0.98367 0.63154-0.14287-0.37524
  17 -12 -12   15.69   12.74   0-0.12822 0.68686-0.98399 0.65838-0.13434-0.31010
  17 -11 -11   27.23   10.13   0-0.12101 0.68033-0.98365 0.68493-0.14334-0.26441
  17 -11 -10    0.85   12.55   0-0.12758 0.68840-0.98397 0.68747-0.13514-0.23605
  17 -10  -8   19.64   12.83   0-0.12530 0.68497-0.98387 0.71334-0.13798-0.15835
  17 -10  -7   13.91   12.16   0-0.12809 0.68950-0.98399 0.71572-0.13449-0.12580
  17 -10   0   15.49   12.43   0-0.13071 0.69132-0.98408 0.71500-0.13122 0.13024
  18 -13 -12    5.21   10.71   0-0.12158 0.71473-0.98368 0.63196-0.14262-0.30221
  18 -13   4   29.06   14.21   0-0.13267 0.72609-0.98414 0.63518-0.12876 0.27640
  18 -12 -10   25.33    9.95   0-0.12321 0.71655-0.98377 0.66039-0.14059-0.22978
  18 -12   2    8.02   13.63   0-0.13588 0.72753-0.98421 0.66183-0.12474 0.19814
  18 -11  -8   11.77   10.07   0-0.12067 0.71245-0.98363 0.68760-0.14376-0.15115
  18 -11  -7   -2.50   12.76   0-0.13248 0.72067-0.98413 0.68371-0.12901-0.12907
  18 -11  -6   -0.04   12.30   0-0.13248 0.72155-0.98413 0.68896-0.12901-0.09260
  18 -11  -1   17.41   12.76   0-0.12973 0.72203-0.98405 0.68965-0.13245 0.09386
  19 -14 -11    1.26   13.05   0-0.12486 0.74998-0.98385 0.60457-0.13854-0.27188
  19 -14   3    7.56   13.85   0-0.13570 0.76153-0.98421 0.60930-0.12496 0.23553
  19 -13  -9    0.69   12.54   0-0.12540 0.75065-0.98387 0.63305-0.13786-0.19623
  19 -13   1    6.11   13.71   0-0.12916 0.75681-0.98403 0.63624-0.13316 0.16941
  19 -12  -6   12.43   12.49   0-0.12516 0.74928-0.98386 0.65977-0.13815-0.08500
  19 -12  -5    2.42   12.43   0-0.12462 0.75041-0.98384 0.66250-0.13883-0.04818
  19 -12  -4   14.58   12.86   0-0.12466 0.75241-0.98384 0.66219-0.13878-0.00982
  19 -12  -3    3.45   13.17   0-0.13146 0.75487-0.98410 0.65941-0.13027 0.01860
  19 -12  -2   18.25   13.20   0-0.12521 0.75090-0.98386 0.66145-0.13810 0.06374
  20 -18   6   -5.98   19.15   0-0.16487 0.81615-0.98368 0.49686-0.08799 0.30566
  20 -17   5    0.55   16.51   0-0.13421 0.79393-0.98418 0.52849-0.12683 0.31153
  20 -15   2    5.34   14.72   0-0.14203 0.79682-0.98428 0.57893-0.11699 0.18994
  20 -14  -8   11.92   10.44   0-0.12285 0.78164-0.98375 0.60676-0.14104-0.15499
  20 -14  -7   18.52   13.04   0-0.12531 0.78711-0.98387 0.60739-0.13798-0.12255
  20 -14  -1    3.38   14.62   0-0.13328 0.79280-0.98415 0.60728-0.12800 0.09040
  20 -14   0    4.10   12.66   0-0.12158 0.78376-0.98368 0.60926-0.14262 0.14305
  21 -16   0   14.63   15.53   0-0.13456 0.82596-0.98418 0.55475-0.12640 0.12479
  21 -16   1    6.72   13.40   0-0.12777 0.81874-0.98397 0.55302-0.13490 0.17239
  21 -15  -6    5.16   10.77   0-0.12213 0.81373-0.98371 0.57882-0.14194-0.08145
  21 -15  -5   13.26   13.19   0-0.12749 0.81660-0.98396 0.57853-0.13525-0.05074
  21 -15  -4    7.09   13.18   0-0.12916 0.81900-0.98403 0.57747-0.13316-0.01470
  21 -15  -3    0.29   12.86   0-0.12328 0.81634-0.98377 0.58103-0.14051 0.02891
  21 -15  -2   -7.17   12.61   0-0.12322 0.81483-0.98377 0.58050-0.14058 0.06506
 -24 -10   3   -6.29   10.52   0-0.13240-0.66053-0.98376 0.71143-0.12857 0.23706
 -24  -9   1    5.93   12.93   0-0.13471-0.65596-0.98382 0.73618-0.12568 0.16109
 -23 -10   5   -2.74   11.04   0-0.13240-0.62810-0.98376 0.71206-0.12857 0.31244
 -23  -9   4   12.22   13.44   0-0.13909-0.61951-0.98388 0.73812-0.12018 0.26515
 -23  -8   1   15.99   13.42   0-0.13729-0.62156-0.98386 0.76606-0.12243 0.15838
 -22 -11   8   10.10   10.66   0-0.13271-0.59467-0.98377 0.68537-0.12819 0.42010
 -22 -10   7   11.17   12.47   0-0.13883-0.58808-0.98388 0.71415-0.12050 0.37924
 -22  -9   5  -11.24   10.76   0-0.13186-0.59540-0.98375 0.73964-0.12925 0.31261
 -22  -8   4   -7.16   13.46   0-0.13910-0.58623-0.98388 0.76478-0.12016 0.26550
 -22  -7  -8    6.65   16.26   0-0.14738-0.57882-0.98387 0.79123-0.10970-0.18778
 -22  -7   1    6.17   12.30   0-0.14326-0.58575-0.98390 0.79545-0.11492 0.14998
 -21 -11   9    0.14   10.59   0-0.13240-0.56108-0.98376 0.68845-0.12857 0.45982
 -21 -10   8    7.49   10.08   0-0.13240-0.56253-0.98376 0.70992-0.12857 0.42380
 -21  -9   7    3.16   12.21   0-0.14326-0.55367-0.98390 0.74455-0.11492 0.37269
 -21  -8   5   -6.05    9.76   0-0.13240-0.56138-0.98376 0.76638-0.12857 0.31137
 -21  -7   3    2.53   10.05   0-0.13295-0.55972-0.98378 0.79310-0.12789 0.23808
 -21  -6  -8    1.36   20.69   0-0.16444-0.52871-0.98330 0.82013-0.08800-0.21005
 -21  -6   0    1.65   13.42   0-0.14326-0.55135-0.98390 0.82591-0.11492 0.10981
 -21  -6   1    7.36   15.08   0-0.14273-0.54900-0.98390 0.82080-0.11559 0.15285
 -20 -12  11    7.41   10.73   0-0.13198-0.52849-0.98375 0.65976-0.12911 0.53489
 -20 -11  10    7.98   10.18   0-0.13142-0.52970-0.98374 0.68748-0.12981 0.49733
 -20 -10   9   14.21   10.25   0-0.13209-0.52943-0.98376 0.71364-0.12897 0.45914
 -20  -9   8    8.38   10.22   0-0.13458-0.52616-0.98382 0.73989-0.12584 0.41942
 -20  -8   7   16.84   12.90   0-0.13766-0.52061-0.98387 0.76575-0.12197 0.37764
 -20  -7   5   13.79   12.28   0-0.13882-0.52307-0.98388 0.79616-0.12051 0.30346
 -20  -6   3   14.22   11.80   0-0.13792-0.52250-0.98387 0.82038-0.12165 0.23034
 -20  -5  -7    1.08   17.60   0-0.15538-0.50470-0.98370 0.84567-0.09956-0.16332
 -20  -5  -1    6.13   12.11   0-0.14054-0.52006-0.98390 0.84915-0.11835 0.08112
 -20  -5   0    3.50   15.35   0-0.14923-0.51303-0.98385 0.85074-0.10737 0.10642
 -19 -12  12   12.45   10.27   0-0.13458-0.49196-0.98382 0.66081-0.12584 0.56774
 -19 -11  11    9.07   10.36   0-0.13240-0.49545-0.98376 0.68665-0.12857 0.53286
 -19 -10  10   -7.17   10.46   0-0.13240-0.49488-0.98376 0.71360-0.12857 0.49662
 -19  -9   9   11.04    9.75   0-0.13303-0.49300-0.98378 0.74024-0.12779 0.45781
 -19  -8   8   23.56   12.94   0-0.13793-0.48866-0.98387 0.76736-0.12163 0.41566
 -19  -7   6   29.13   10.40   0-0.13077-0.49479-0.98372 0.79427-0.13062 0.35260
 -19  -5   2   12.18   11.77   0-0.13515-0.49294-0.98383 0.84669-0.12513 0.19779
 -19  -4  -5    9.88   15.40   0-0.14564-0.48024-0.98389 0.87237-0.11191-0.07421
 -19  -4  -4    4.50   13.62   0-0.13878-0.48589-0.98388 0.87207-0.12057-0.02944
 -19  -4  -3    8.25   13.87   0-0.13842-0.48722-0.98388 0.87192-0.12101 0.00945
 -19  -4  -2    9.23   14.23   0-0.14383-0.48217-0.98390 0.87412-0.11419 0.03671
 -18 -12  13   10.99   12.52   0-0.14174-0.45382-0.98390 0.66222-0.11683 0.59740
 -18 -11  12   -4.21   12.63   0-0.13748-0.45765-0.98387 0.68740-0.12220 0.56505
 -18 -10  11   -9.12   10.03   0-0.13376-0.46045-0.98380 0.71201-0.12687 0.53116
 -18  -9  10    6.48   12.52   0-0.14326-0.45443-0.98390 0.74731-0.11492 0.48577
 -18  -8   9    3.02   12.24   0-0.14204-0.45363-0.98390 0.77085-0.11646 0.44809
 -18  -6   6   53.38   12.98   0-0.13715-0.45622-0.98386 0.82143-0.12261 0.34244
 -18  -5   4    5.83   12.15   0-0.13413-0.45915-0.98381 0.84539-0.12641 0.27235
 -18  -4   1   -3.55   12.30   0-0.13689-0.45975-0.98386 0.87332-0.12294 0.15754
 -17 -13  14    3.44    9.41   0-0.13186-0.43296-0.98375 0.63110-0.12925 0.64487
 -17  -9  11    9.85   12.32   0-0.14072-0.42164-0.98390 0.74161-0.11812 0.52302
 -17  -6 -13    2.29   31.31   0-0.22305-0.33702-0.97539 0.81215-0.01166-0.47135
 -17  -6   7   -1.63   12.75   0-0.13240-0.42685-0.98376 0.81880-0.12857 0.38463
 -17  -5   5   40.34   10.31   0-0.13240-0.42774-0.98376 0.84782-0.12857 0.31361
 -17  -4   3   57.51   13.42   0-0.13684-0.42406-0.98386 0.87509-0.12301 0.23232
 -17  -3  -1   -9.26   12.78   0-0.13784-0.42317-0.98387 0.90141-0.12175 0.08291
 -16 -12  14   25.59   10.30   0-0.13512-0.39268-0.98383 0.66103-0.12516 0.64087
 -16 -11  13    0.77    9.85   0-0.13240-0.39688-0.98376 0.68841-0.12857 0.60857
 -16  -7   9    6.50   10.16   0-0.13240-0.39649-0.98376 0.79522-0.12857 0.46001
 -16  -6 -14   14.42   25.93   0-0.18855-0.34020-0.98118 0.81664-0.05694-0.46123
 -16  -6   8   62.31   12.76   0-0.13798-0.38975-0.98387 0.82224-0.12157 0.41593
 -16  -5   6   19.49   10.79   0-0.13172-0.39824-0.98375 0.84889-0.12944 0.34828
 -16  -4   4   15.01   10.77   0-0.13138-0.39408-0.98374 0.87638-0.12985 0.27697
 -16  -3   2   64.01   13.10   0-0.14095-0.38619-0.98390 0.90248-0.11783 0.18932
 -15 -13  15    7.28    9.89   0-0.13240-0.36417-0.98376 0.63444-0.12857 0.68337
 -15 -10  13    3.56   11.59   0-0.14041-0.35765-0.98389 0.71694-0.11850 0.60009
 -15  -9  12   -0.76    9.93   0-0.13376-0.36183-0.98380 0.73973-0.12687 0.56901
 -15  -8  11   13.57    9.78   0-0.13512-0.35976-0.98383 0.76875-0.12516 0.53043
 -15  -7  10   20.70   12.20   0-0.13750-0.35760-0.98387 0.79646-0.12218 0.48923
 -15  -5   7   15.25   10.84   0-0.13240-0.36109-0.98376 0.84902-0.12857 0.38699
 -15  -3   3   10.46   12.43   0-0.13369-0.36040-0.98380 0.90200-0.12696 0.23763
 -15  -2  -7    8.19   22.25   0-0.16247-0.33258-0.98340 0.92622-0.09053-0.16883
 -15  -2  -1   11.29   11.40   0-0.13670-0.35955-0.98385 0.92861-0.12318 0.08485
 -15  -2   0   11.01   13.75   0-0.14428-0.35108-0.98390 0.92926-0.11362 0.11069
 -14 -12  15   18.58   10.07   0-0.13420-0.32763-0.98381 0.65957-0.12632 0.67824
 -14 -11  14   13.79    9.90   0-0.13142-0.33164-0.98374 0.68782-0.12981 0.64748
 -14  -8 -18    5.76   16.98   0-0.14430-0.31982-0.98390 0.76446-0.11360-0.55541
 -14  -6   9    8.25    9.53   0-0.12968-0.33139-0.98368 0.82297-0.13198 0.46315
 -14  -5   8   55.65   12.25   0-0.13743-0.32574-0.98386 0.84939-0.12226 0.41689
 -14  -4   6   63.91   10.71   0-0.13054-0.33091-0.98371 0.87590-0.13091 0.35246
 -14  -3   4    6.64   10.40   0-0.13136-0.33009-0.98374 0.90238-0.12988 0.27779
 -13 -13  16   10.40    9.99   0-0.13367-0.29662-0.98380 0.63276-0.12698 0.71711
 -13 -10  14   -1.97   11.33   0-0.13838-0.29016-0.98388 0.71472-0.12107 0.63840
 -13  -9  13   35.63    9.72   0-0.13512-0.29460-0.98383 0.74287-0.12516 0.60316
 -13  -8  12    2.35    9.50   0-0.13295-0.29656-0.98378 0.76760-0.12789 0.57024
 -13  -7  11   -1.81    9.67   0-0.13349-0.29602-0.98379 0.79404-0.12721 0.53296
 -13  -6  10    5.08   11.89   0-0.13784-0.29262-0.98387 0.82277-0.12175 0.48930
 -13  -4   7   68.69   10.93   0-0.13458-0.29549-0.98382 0.87602-0.12584 0.38291
 -13  -3   5   24.63   10.80   0-0.13200-0.29556-0.98375 0.90289-0.12908 0.31353
 -13  -2   3   76.08   14.09   0-0.13926-0.29030-0.98389 0.92943-0.11996 0.22836
 -13  -1  -6   21.15   22.20   0-0.16669-0.26166-0.98317 0.95386-0.08513-0.13848
 -13  -1  -2    6.04   15.02   0-0.14022-0.28615-0.98389 0.95663-0.11875 0.04222
 -12 -14  17    5.50   10.31   0-0.13263-0.26402-0.98377 0.60421-0.12829 0.75368
 -12 -11  15   19.76    9.50   0-0.13373-0.26379-0.98380 0.68751-0.12692 0.67866
 -12 -10  14   15.75    9.31   0-0.13207-0.26430-0.98375 0.71670-0.12899 0.64750
 -12  -8 -19    6.86   14.61   0-0.14509-0.25221-0.98389 0.76337-0.11261-0.59060
 -12  -7 -18    2.23   14.68   0-0.14633-0.24899-0.98389 0.78997-0.11104-0.55602
 -12  -5   9    0.45    9.42   0-0.13295-0.26327-0.98378 0.84925-0.12789 0.45988
 -12  -4 -14    0.03   16.97   0-0.14813-0.25040-0.98387 0.87436-0.10876-0.41055
 -12  -3   6   28.98   13.29   0-0.13671-0.25918-0.98385 0.90353-0.12317 0.34317
 -12  -2   4   33.00   13.72   0-0.13936-0.25688-0.98389 0.92949-0.11983 0.26609
 -11 -12  16   16.98   10.34   0-0.13325-0.23061-0.98379 0.65994-0.12751 0.71720
 -11  -8  13    8.47   11.84   0-0.13644-0.22745-0.98385 0.76745-0.12351 0.60182
 -11  -7  12   91.17   12.29   0-0.13763-0.22598-0.98387 0.79572-0.12201 0.56439
 -11  -6  11    2.47   12.02   0-0.13996-0.22403-0.98389 0.82231-0.11907 0.52558
 -11  -5 -16   19.81   16.04   0-0.15005-0.21335-0.98383 0.84439-0.10633-0.48681
 -11  -4   8   24.73   10.27   0-0.13143-0.23054-0.98374 0.87689-0.12980 0.42418
 -11  -1   2   46.23   14.59   0-0.14059-0.22172-0.98390 0.95659-0.11828 0.19011
 -10 -15  18   -4.49   10.54   0-0.13240-0.19826-0.98376 0.57862-0.12857 0.79313
 -10 -13  17    5.63   12.61   0-0.13849-0.19222-0.98388 0.63638-0.12092 0.74925
 -10 -10  15   59.52   12.61   0-0.13784-0.19214-0.98387 0.71469-0.12174 0.67498
 -10  -9  14    7.57    9.97   0-0.13349-0.19661-0.98379 0.74172-0.12721 0.64374
 -10  -8  13   13.17    9.48   0-0.13168-0.19838-0.98374 0.76949-0.12948 0.60963
 -10  -7  12   27.39    9.64   0-0.13023-0.19637-0.98370 0.79572-0.13130 0.57557
 -10  -6  11   11.53    9.29   0-0.13218-0.19659-0.98376 0.82353-0.12885 0.53477
 -10  -5  10    9.68   11.72   0-0.13590-0.19457-0.98384 0.84982-0.12418 0.49253
 -10  -4 -15    6.55   15.47   0-0.14381-0.18697-0.98390 0.87435-0.11421-0.44307
 -10  -3   7  206.33   12.71   0-0.13383-0.19730-0.98380 0.90319-0.12679 0.38377
 -10  -2   5   22.48   11.12   0-0.13240-0.19633-0.98376 0.93059-0.12857 0.31132
 -10   0  -5    2.97   27.00   0-0.16017-0.16638-0.98351 0.98108-0.09346-0.09011
 -10   0  -4   23.35   21.32   0-0.14784-0.18115-0.98387 0.98199-0.10913-0.03922
 -10   0  -3   -2.08   18.86   0-0.14431-0.18460-0.98390 0.98230-0.11359 0.00275
  -9 -13  17   16.78    9.77   0-0.13145-0.16564-0.98374 0.63395-0.12977 0.75772
  -9 -11  16   13.12   12.22   0-0.13498-0.16159-0.98382 0.68577-0.12535 0.71214
  -9 -10  15   14.11   10.31   0-0.13240-0.16498-0.98376 0.71496-0.12857 0.68199
  -9  -8 -20   16.55   15.49   0-0.14013-0.15768-0.98389 0.76278-0.11887-0.62333
  -9  -7 -19    3.56   14.82   0-0.14880-0.14740-0.98386 0.78805-0.10791-0.59377
  -9  -6 -18   24.58   14.16   0-0.14115-0.15603-0.98390 0.81834-0.11758-0.54898
  -9  -4   9   10.25   11.21   0-0.13621-0.15958-0.98385 0.87821-0.12380 0.45380
  -9  -3 -14    6.65   14.91   0-0.14412-0.15204-0.98390 0.89982-0.11383-0.40409
  -9  -2 -12   12.84   16.86   0-0.15544-0.14163-0.98370 0.92598-0.09949-0.34495
  -9  -1   3    2.23   12.19   0-0.13077-0.16246-0.98372 0.95657-0.13062 0.24437
  -9   0  -1   -3.85   14.51   0-0.13748-0.15981-0.98387 0.98333-0.12220 0.08582
  -8 -14  18    6.74   12.71   0-0.13783-0.12906-0.98387 0.60830-0.12176 0.78546
  -8 -11  16    3.18    9.93   0-0.13458-0.13043-0.98382 0.68829-0.12584 0.71622
  -8  -5 -17   15.09   15.32   0-0.14216-0.12265-0.98390 0.84666-0.11631-0.51356
  -8  -2   6   16.12   11.62   0-0.13487-0.13110-0.98382 0.93051-0.12548 0.34505
  -8  -1 -10    1.31   17.81   0-0.17072-0.09289-0.98290 0.95091-0.07996-0.29020
  -7 -14  18    1.30    9.95   0-0.13322-0.09827-0.98378 0.60650-0.12755 0.79139
  -7 -12  17    2.02   12.49   0-0.13504-0.09701-0.98382 0.65907-0.12526 0.74841
  -7 -11  16   -5.88    9.83   0-0.13159-0.10023-0.98374 0.68803-0.12960 0.72144
  -7  -8  14   16.65   12.16   0-0.13882-0.09403-0.98388 0.76675-0.12051 0.63805
  -7  -7  13    9.89   11.83   0-0.13892-0.09208-0.98388 0.79747-0.12038 0.59943
  -7  -6  12    8.96   11.83   0-0.13926-0.09049-0.98389 0.82194-0.11996 0.56557
  -7  -4 -16    5.55   14.03   0-0.14920-0.08117-0.98385 0.86903-0.10740-0.48382
  -7  -3   8  300.88   13.14   0-0.13480-0.09770-0.98382 0.90402-0.12557 0.41954
  -7  -1   4   41.21   12.07   0-0.13240-0.09846-0.98376 0.95757-0.12857 0.27408
  -7   0  -7    6.27   24.77   0-0.16569-0.06366-0.98323 0.98196-0.08640-0.17270
  -7   0   1    1.40   16.60   0-0.14271-0.08402-0.98390 0.98541-0.11561 0.15077
  -6 -16  19   -2.64   10.69   0-0.13240-0.06420-0.98376 0.55378-0.12857 0.83248
  -6 -14  18  -11.33    9.69   0-0.13213-0.06712-0.98376 0.60781-0.12891 0.79375
  -6 -12  17   11.32   12.71   0-0.13688-0.05965-0.98386 0.66204-0.12295 0.74985
  -6  -8  14    3.35   12.34   0-0.13640-0.06130-0.98385 0.76847-0.12355 0.64011
  -6  -7  13   13.85    9.27   0-0.13505-0.06332-0.98382 0.79558-0.12525 0.60580
  -6  -6  12   30.80   12.59   0-0.13747-0.06102-0.98387 0.82468-0.12221 0.56568
  -6  -5  11   12.57   12.96   0-0.13892-0.06026-0.98388 0.85014-0.12038 0.52657
  -6  -4 -16   21.78   14.90   0-0.14426-0.05435-0.98390 0.87404-0.11365-0.47865
  -6  -3   8   47.83   11.95   0-0.13086-0.06715-0.98372 0.90430-0.13050 0.42516
  -6  -2 -13   34.46   13.94   0-0.14419-0.05522-0.98390 0.92668-0.11374-0.36727
  -5 -12  17    6.82   12.65   0-0.13522-0.03052-0.98383 0.66098-0.12504 0.75264
  -5  -9  15   32.25   12.84   0-0.14055-0.02579-0.98390 0.74223-0.11833 0.67286
  -5  -8  14   -6.99   12.98   0-0.13567-0.02891-0.98384 0.76961-0.12448 0.64117
  -5  -7  13   50.14   10.77   0-0.13347-0.03236-0.98379 0.79616-0.12724 0.60763
  -5  -6  12   57.92   10.89   0-0.13340-0.03283-0.98379 0.82308-0.12732 0.57049
  -5  -5  11   39.10   13.57   0-0.13675-0.02963-0.98385 0.85057-0.12311 0.52867
  -5  -3 -15   11.45   12.51   0-0.13599-0.02885-0.98384 0.89969-0.12407-0.43140
  -5  -2 -13    8.44   13.16   0-0.14708-0.01811-0.98388 0.92645-0.11008-0.37172
  -5  -1 -11   29.22   14.85   0-0.14514-0.02093-0.98389 0.95393-0.11253-0.29483
  -5   0  -8  162.18   19.22   0-0.14497-0.02057-0.98390 0.98176-0.11275-0.18432
  -4 -12  17    5.16   12.62   0-0.14326 0.01004-0.98390 0.66667-0.11492 0.74830
  -4  -9  15   15.81   12.60   0-0.14001 0.00743-0.98389 0.74290-0.11902 0.67271
  -4  -8  14    3.82   12.98   0-0.13812 0.00664-0.98387 0.77152-0.12139 0.63964
  -4  -7  13   -2.53   10.44   0-0.13295-0.00026-0.98378 0.79649-0.12789 0.60822
  -4  -6  12   14.32   10.72   0-0.13283-0.00007-0.98377 0.82299-0.12804 0.57173
  -4  -5  11   92.80   13.90   0-0.13621 0.00283-0.98385 0.85042-0.12380 0.52991
  -4  -3 -15   50.84   12.53   0-0.13621 0.00511-0.98385 0.90022-0.12380-0.43138
  -4  -1 -11   62.14   15.19   0-0.14286 0.01038-0.98390 0.95497-0.11542-0.29231
  -4   0  -8  400.51   21.67   0-0.14385 0.01156-0.98390 0.98218-0.11417-0.18330
  -3 -12  17   11.57   12.86   0-0.13868 0.03853-0.98388 0.66364-0.12069 0.75015
  -3  -9  15   15.96   12.67   0-0.13836 0.03856-0.98388 0.74101-0.12109 0.67385
  -3  -8  14    5.03   13.13   0-0.13537 0.03608-0.98383 0.76936-0.12485 0.64139
  -3  -7  13    2.75   10.39   0-0.13252 0.03378-0.98377 0.79632-0.12843 0.60764
  -3  -6  12   69.40   11.30   0-0.13379 0.03442-0.98380 0.82364-0.12684 0.56992
  -3  -5  11   11.17   13.34   0-0.13729 0.03825-0.98386 0.85026-0.12243 0.52898
  -3  -3 -15   30.04   12.67   0-0.13595 0.03729-0.98384 0.89981-0.12412-0.43081
  -3  -2 -13   22.56   14.06   0-0.14444 0.04598-0.98390 0.92721-0.11343-0.36782
  -3  -1 -11   39.00   13.28   0-0.14141 0.04180-0.98390 0.95517-0.11724-0.28912
  -3   0  -8  130.89   16.19   0-0.13990 0.04166-0.98389 0.98238-0.11915-0.17834
  -2 -14  18    7.83   10.05   0-0.13187 0.06535-0.98375 0.60909-0.12925 0.79332
  -2 -12  17   16.09   11.63   0-0.14071 0.07528-0.98390 0.66412-0.11814 0.74704
  -2  -8  14    0.53   12.77   0-0.14184 0.07526-0.98390 0.77225-0.11670 0.63462
  -2  -7  13   45.18   12.70   0-0.13558 0.06821-0.98384 0.79604-0.12458 0.60526
  -2  -6  12   35.71   13.16   0-0.13671 0.06935-0.98385 0.82396-0.12317 0.56641
  -2  -5  11  109.34   14.40   0-0.14021 0.07277-0.98389 0.85081-0.11876 0.52460
  -2  -3 -15   17.41   10.31   0-0.13240 0.06602-0.98376 0.89981-0.12857-0.42753
  -2  -2 -13   31.66   11.68   0-0.14009 0.07436-0.98389 0.92759-0.11891-0.36240
  -2  -1 -11    5.18   13.06   0-0.14017 0.07471-0.98389 0.95355-0.11881-0.28813
  -2   0  -8  815.22   22.62   0-0.13414 0.06834-0.98381 0.98234-0.12640-0.17076
  -1 -16  19   32.92   11.29   0-0.13295 0.09948-0.98378 0.55277-0.12789 0.83012
  -1 -14  18    9.37   12.46   0-0.13360 0.09825-0.98379 0.60791-0.12708 0.79092
  -1 -12  17    9.88   12.29   0-0.13717 0.10348-0.98386 0.66037-0.12259 0.74707
  -1  -7  13   10.33   12.68   0-0.14055 0.10603-0.98390 0.79658-0.11833 0.59922
  -1  -6  12    5.67   12.73   0-0.14043 0.10752-0.98389 0.82461-0.11849 0.55961
  -1  -4 -16    7.12   12.37   0-0.13865 0.10406-0.98388 0.87404-0.12073-0.47108
  -1  -3   8  133.60   16.69   0-0.13648 0.10171-0.98385 0.90462-0.12345 0.41866
  -1  -2 -13   30.28   13.26   0-0.13424 0.10050-0.98381 0.92802-0.12627-0.35517
  -1  -1   4 2206.24   37.43   0-0.13266 0.09783-0.98377 0.95790-0.12825 0.27524
   0 -16  19   19.01   13.05   0-0.13790 0.13666-0.98387 0.55486-0.12167 0.82350
   0 -14  18   -8.62   12.40   0-0.13820 0.13747-0.98387 0.60789-0.12129 0.78517
   0 -11  16    9.63   11.84   0-0.13702 0.13680-0.98386 0.68982-0.12278 0.71451
   0  -9 -21   13.23   13.25   0-0.13998 0.13938-0.98389 0.73625-0.11906-0.65919
   0  -5 -17    2.82   11.88   0-0.13636 0.13490-0.98385 0.84887-0.12360-0.50777
   0  -4 -16  169.63   12.04   0-0.13398 0.13428-0.98380 0.87303-0.12659-0.46545
   0  -2   6   50.00   17.63   0-0.13805 0.13548-0.98387 0.93174-0.12148 0.34223
   1 -16  19   27.65   13.55   0-0.14173 0.17428-0.98390 0.55383-0.11684 0.81715
   1 -11  16    4.33   13.04   0-0.14178 0.17339-0.98390 0.68997-0.11678 0.70648
   1 -10  15   11.78   11.77   0-0.13397 0.16625-0.98380 0.71723-0.12661 0.68056
   1  -9 -21    6.31   13.04   0-0.13458 0.16789-0.98382 0.73677-0.12584-0.65202
   1  -8 -20   21.39   12.07   0-0.13599 0.16868-0.98384 0.76615-0.12407-0.61710
   1  -7 -19   -6.43   12.74   0-0.13820 0.17108-0.98387 0.79193-0.12129-0.58307
   1  -6 -18   16.92   12.87   0-0.13685 0.16907-0.98386 0.81919-0.12299-0.54488
   1  -5 -17   28.90   10.67   0-0.13433 0.16769-0.98381 0.84589-0.12616-0.50312
   1  -4   9  178.03   16.20   0-0.13886 0.16977-0.98388 0.87778-0.12046 0.45296
   1  -3 -14   46.54   12.60   0-0.13821 0.17034-0.98387 0.90026-0.12128-0.39749
   1  -2 -12   10.38   13.69   0-0.13386 0.16586-0.98380 0.93274-0.12675-0.31710
   1  -1 -10   73.43   12.81   0-0.13240 0.16552-0.98376 0.95547-0.12857-0.24160
   1   0  -5   30.89   20.76   0-0.13738 0.17445-0.98386 0.98340-0.12233-0.05400
   2 -13  17  -12.17   13.08   0-0.13820 0.20353-0.98387 0.63426-0.12129 0.74935
   2 -10  15    4.30   12.31   0-0.13586 0.20058-0.98384 0.71126-0.12424 0.67766
   2  -9  14    3.73   12.05   0-0.13240 0.19463-0.98376 0.74290-0.12857 0.64460
   2  -8 -20    0.53    9.83   0-0.13240 0.19641-0.98376 0.76450-0.12857-0.61102
   2  -7 -19    6.69   10.62   0-0.13240 0.19921-0.98376 0.79161-0.12857-0.57465
   2  -6 -18    1.73   10.07   0-0.13132 0.19593-0.98373 0.81802-0.12994-0.53775
   2  -5  10  157.29   14.93   0-0.13969 0.20395-0.98389 0.85109-0.11941 0.48877
   2  -4 -15   12.09   13.13   0-0.14086 0.20641-0.98390 0.87340-0.11794-0.43809
   2  -3   7   15.41   14.99   0-0.13716 0.20032-0.98386 0.90523-0.12261 0.38029
   2  -2 -12    8.43   10.92   0-0.13141 0.19619-0.98374 0.92779-0.12982-0.31458
   2  -1  -9   54.78   16.64   0-0.13697 0.20299-0.98386 0.95589-0.12284-0.21030
   3 -17  19   -4.79   13.66   0-0.13910 0.23621-0.98388 0.52589-0.12016 0.82008
   3 -15  18    8.02   14.97   0-0.14426 0.24292-0.98390 0.58208-0.11366 0.77932
   3 -12  16   11.56   13.13   0-0.13534 0.23503-0.98383 0.66096-0.12488 0.71644
   3 -10 -21   -1.61   12.20   0-0.14326 0.24119-0.98390 0.70817-0.11492-0.66087
   3  -8  13   15.93   14.21   0-0.14323 0.24167-0.98390 0.77048-0.11495 0.59441
   3  -7  12   21.16   13.61   0-0.14214 0.24141-0.98390 0.79548-0.11633 0.56055
   3  -5 -16   27.59   12.26   0-0.14027 0.23896-0.98389 0.84611-0.11869-0.47358
   3  -4 -15   77.81   11.33   0-0.13236 0.23099-0.98376 0.87317-0.12863-0.42636
   3  -3 -13    2.50   13.11   0-0.14326 0.24444-0.98390 0.89820-0.11492-0.36275
   3  -2 -11    8.60   13.33   0-0.13819 0.23664-0.98387 0.92837-0.12130-0.28430
   3  -1  -8  204.52   15.74   0-0.13642 0.23580-0.98385 0.95618-0.12353-0.17255
   4 -14  17   37.13   12.62   0-0.13812 0.26885-0.98387 0.60782-0.12139 0.75074
   4 -11  15   -0.25   12.86   0-0.13240 0.26235-0.98376 0.68560-0.12857 0.68310
   4 -10 -21    8.64   10.76   0-0.13286 0.26411-0.98378 0.71099-0.12801-0.64907
   4  -9 -20   21.66   12.50   0-0.13851 0.26933-0.98388 0.73658-0.12090-0.61772
   4  -8 -19   -2.37   12.16   0-0.14326 0.27322-0.98390 0.76126-0.11492-0.58537
   4  -7 -18   16.87   13.00   0-0.13990 0.27130-0.98389 0.79086-0.11916-0.54584
   4  -6 -17    4.08   12.36   0-0.14093 0.27078-0.98390 0.81548-0.11786-0.50880
   4  -5 -16   54.39   10.81   0-0.13157 0.26318-0.98374 0.84536-0.12962-0.46214
   4  -3   6  202.79   22.99   0-0.14802 0.27912-0.98387 0.90384-0.10889 0.33072
   4  -2 -10    3.54   12.85   0-0.14029 0.27201-0.98389 0.92849-0.11866-0.25111
   4  -1  -7 1201.54   21.42   0-0.13225 0.26412-0.98376 0.95573-0.12877-0.13042
   5 -10  14   28.79   14.73   0-0.14663 0.31332-0.98388 0.71584-0.11066 0.62850
   5  -9  13    2.62   12.39   0-0.13838 0.30371-0.98388 0.74280-0.12107 0.60130
   5  -7  11   15.26   13.70   0-0.13773 0.30176-0.98387 0.79650-0.12188 0.52906
   5  -6  10  415.64   21.31   0-0.14647 0.31088-0.98388 0.82320-0.11086 0.48053
   5  -5 -15   14.28   12.76   0-0.13853 0.30166-0.98388 0.84709-0.12087-0.43505
   5  -3 -12    9.57   10.49   0-0.13210 0.29704-0.98376 0.90041-0.12895-0.31581
   5  -2  -9  454.81   16.43   0-0.13786 0.30318-0.98387 0.92899-0.12171-0.21143
   6 -17  18   14.58   14.87   0-0.14460 0.34143-0.98390 0.52940-0.11323 0.77996
   6 -15  17    4.07   14.53   0-0.14830 0.34688-0.98386 0.58328-0.10854 0.73816
   6 -12  15   11.74   14.18   0-0.14414 0.34243-0.98390 0.66404-0.11380 0.66890
   6 -10 -20   16.20   13.01   0-0.13808 0.33291-0.98387 0.71023-0.12144-0.61782
   6  -9 -19    5.21   12.46   0-0.14067 0.33710-0.98390 0.73700-0.11818-0.58337
   6  -8 -18   -1.93   12.19   0-0.13820 0.33571-0.98387 0.76582-0.12129-0.54599
   6  -7 -17   25.75   12.67   0-0.13838 0.33545-0.98388 0.79202-0.12106-0.50763
   6  -6 -16    1.71   10.31   0-0.13240 0.32950-0.98376 0.82022-0.12857-0.46520
   6  -5   8   14.37   19.70   0-0.15221 0.34977-0.98379 0.85089-0.10358 0.39818
   6  -4 -13    1.65    9.69   0-0.13240 0.32736-0.98376 0.87616-0.12857-0.35178
   6  -3 -11   14.92   10.34   0-0.13240 0.33007-0.98376 0.90171-0.12857-0.27779
   6  -2  -8    2.43   11.30   0-0.13240 0.32788-0.98376 0.93059-0.12857-0.16332
   7 -14  16   18.94   14.45   0-0.14776 0.38076-0.98387 0.60840-0.10922 0.70032
   7 -10  13   37.39   15.26   0-0.14654 0.37807-0.98388 0.71598-0.11077 0.59171
   7  -7  10    3.81   17.36   0-0.13697 0.36678-0.98386 0.79406-0.12284 0.49025
   7  -6 -15   25.17   12.02   0-0.13742 0.36868-0.98386 0.82073-0.12228-0.43430
   7  -5 -14    7.02    9.42   0-0.13240 0.36242-0.98376 0.84683-0.12857-0.38728
   7  -4 -12    4.92    9.71   0-0.13458 0.36585-0.98382 0.87441-0.12584-0.31716
   7  -3 -10  116.80   11.19   0-0.12986 0.35929-0.98369 0.90183-0.13177-0.23932
   7  -2  -5   40.32   12.28   0-0.13458 0.36531-0.98382 0.92968-0.12584-0.05952
   7  -2  -4   39.49   14.57   0-0.13784 0.36837-0.98387 0.93017-0.12175-0.02642
   7  -2  -3  172.63   17.53   0-0.13891 0.36969-0.98388 0.93015-0.12040 0.00962
   7  -2  -2  611.67   21.70   0-0.13544 0.36623-0.98383 0.93035-0.12476 0.05123
   8 -11 -20    0.48   10.12   0-0.13240 0.39475-0.98376 0.68188-0.12857-0.61356
   8 -10 -19   12.67   10.28   0-0.13458 0.39992-0.98382 0.71081-0.12584-0.57640
   8  -9 -18   28.07    9.76   0-0.13500 0.39810-0.98382 0.73816-0.12532-0.54242
   8  -8 -17   13.25   10.12   0-0.13458 0.39715-0.98382 0.76620-0.12584-0.50302
   8  -7 -16   48.40   10.02   0-0.13236 0.39542-0.98376 0.79237-0.12863-0.46245
   8  -6   8   29.25   24.13   0-0.17397 0.43686-0.98265 0.82266-0.07578 0.37064
   8  -5 -13   20.93    9.21   0-0.13240 0.39471-0.98376 0.84779-0.12857-0.35259
   8  -4 -11   17.44    9.25   0-0.13240 0.39496-0.98376 0.87540-0.12857-0.27780
   8  -3  -8    6.08   10.47   0-0.13283 0.39575-0.98377 0.90303-0.12803-0.16846
   8  -3   1   24.61   15.06   0-0.13763 0.40134-0.98387 0.90384-0.12201 0.15930
   9 -14  15    4.51   15.99   0-0.14388 0.43953-0.98390 0.60779-0.11413 0.66561
   9 -11 -19   -4.28   12.50   0-0.13892 0.43444-0.98388 0.68392-0.12038-0.58400
   9  -8 -16   22.24   12.18   0-0.14099 0.43613-0.98390 0.76421-0.11778-0.47322
   9  -7 -15   15.35    9.53   0-0.13291 0.42858-0.98378 0.79496-0.12794-0.42757
   9  -5 -12   32.25    9.68   0-0.13195 0.42768-0.98375 0.84720-0.12914-0.31411
   9  -4  -9   -1.07   12.02   0-0.13838 0.43268-0.98388 0.87687-0.12107-0.21006
   9  -3  -5    7.71   11.99   0-0.13218 0.42656-0.98376 0.90378-0.12886-0.05338
   9  -3  -4  279.21   15.21   0-0.13432 0.43100-0.98381 0.90317-0.12617-0.02118
   9  -3  -3  144.40   16.80   0-0.13434 0.43063-0.98381 0.90364-0.12615 0.01578
   9  -3  -2    9.32   13.24   0-0.13219 0.42826-0.98376 0.90341-0.12884 0.05513
  10 -15  15    4.91   16.97   0-0.15141 0.48228-0.98381 0.58210-0.10460 0.65888
  10  -7 -14    7.71    9.39   0-0.13240 0.46245-0.98376 0.79524-0.12857-0.39064
  10  -5 -10    8.30   11.66   0-0.14100 0.46973-0.98390 0.84618-0.11776-0.25170
  10  -4  -7    9.78   13.14   0-0.13890 0.46543-0.98388 0.87528-0.12041-0.13524
  10  -4   0  309.77   17.97   0-0.13975 0.46919-0.98389 0.87676-0.11934 0.12014
  11 -16  15   17.92   17.87   0-0.15064 0.51330-0.98382 0.55425-0.10558 0.65938
  11 -13  13   10.27   19.84   0-0.16274 0.52571-0.98339 0.63531-0.09018 0.57065
  11 -11 -18   -5.43   10.11   0-0.13077 0.49268-0.98372 0.68482-0.13062-0.53511
  11 -10 -17   27.29    9.71   0-0.13199 0.49337-0.98375 0.71027-0.12910-0.50034
  11  -9 -16    7.45    9.46   0-0.12997 0.49128-0.98369 0.73763-0.13163-0.46156
  11  -7 -13   14.19    9.84   0-0.13295 0.49543-0.98378 0.79328-0.12789-0.35291
  11  -6 -11   11.54    9.69   0-0.13392 0.49747-0.98380 0.82109-0.12667-0.27970
  11  -5  -8  208.60   13.63   0-0.13793 0.50035-0.98387 0.84859-0.12163-0.17424
  11  -5   1   87.18   17.24   0-0.14511 0.50801-0.98389 0.85049-0.11258 0.14907
  12 -17  15    7.16   20.16   0-0.15983 0.55505-0.98353 0.52690-0.09390 0.64778
  12 -14  13    2.61   23.25   0-0.16900 0.56481-0.98302 0.60841-0.08217 0.56245
  12 -12 -18    3.03    9.71   0-0.13240 0.52588-0.98376 0.65705-0.12857-0.53843
  12 -11 -17    6.46    9.95   0-0.13295 0.52670-0.98378 0.68560-0.12789-0.50093
  12 -10 -16    5.26    9.18   0-0.13186 0.52568-0.98375 0.71168-0.12925-0.46453
  12  -8 -13   19.73   11.57   0-0.13839 0.53237-0.98388 0.76606-0.12105-0.35934
  12  -8   6   14.09   23.47   0-0.17980 0.57556-0.98213 0.76788-0.06827 0.28948
  12  -6  -9    7.78   11.82   0-0.13567 0.53076-0.98384 0.82202-0.12448-0.20788
  12  -6   2   43.29   16.06   0-0.14595 0.54152-0.98389 0.82260-0.11152 0.18454
  12  -5  -5   11.86   10.31   0-0.13214 0.52664-0.98376 0.84940-0.12890-0.05592
  12  -5  -4   18.66   13.79   0-0.13523 0.52980-0.98383 0.84916-0.12503-0.02227
  12  -5  -3   23.21   13.98   0-0.13458 0.52992-0.98382 0.84944-0.12584 0.01440
  12  -5  -2    2.02   10.58   0-0.13240 0.52776-0.98376 0.84935-0.12857 0.05462
  13 -15  13    8.66   27.12   0-0.17597 0.60415-0.98248 0.57963-0.07321 0.55175
  13 -12 -17   15.50   10.12   0-0.13280 0.56059-0.98377 0.65648-0.12808-0.50326
  13 -11 -16   11.92    9.97   0-0.13275 0.55948-0.98377 0.68548-0.12814-0.46458
  13 -10 -15   -7.48    9.77   0-0.13159 0.55863-0.98374 0.71094-0.12960-0.42603
  13  -9 -13   26.46   12.59   0-0.13946 0.56918-0.98389 0.73859-0.11970-0.36061
  13  -8 -12    6.00    9.95   0-0.13212 0.56016-0.98376 0.76570-0.12893-0.31584
  13  -7 -10   17.40   10.57   0-0.13166 0.55920-0.98374 0.79329-0.12950-0.24172
  13  -6  -6   11.91   10.40   0-0.13504 0.56362-0.98382 0.82148-0.12526-0.09603
  13  -6  -5   31.70   12.83   0-0.13859 0.56713-0.98388 0.82237-0.12080-0.06378
  13  -6  -2   71.83   12.76   0-0.14181 0.56972-0.98390 0.82251-0.11674 0.04256
  13  -6  -1   71.85   12.69   0-0.13648 0.56457-0.98385 0.82274-0.12346 0.08728
  14 -12 -16    8.28    9.87   0-0.13186 0.59269-0.98375 0.65585-0.12925-0.46631
  14 -11 -15   12.77   10.27   0-0.13211 0.59063-0.98376 0.68364-0.12895-0.42767
  14 -10 -13    1.85   11.52   0-0.13946 0.60025-0.98389 0.71261-0.11970-0.36262
  14  -9 -12   -2.01    9.76   0-0.13268 0.59422-0.98377 0.73924-0.12823-0.31680
  14  -8 -10    3.11    9.79   0-0.13349 0.59478-0.98379 0.76683-0.12721-0.24239
  14  -7  -7   10.51   10.54   0-0.13271 0.59336-0.98377 0.79508-0.12819-0.13138
  14  -7  -6   31.97   12.90   0-0.13877 0.60069-0.98388 0.79435-0.12058-0.09979
  14  -7  -1   11.55   12.07   0-0.13810 0.60002-0.98387 0.79769-0.12142 0.08344
  15 -13 -16   18.92    9.97   0-0.13100 0.62308-0.98372 0.63041-0.13033-0.46189
  15 -11 -13   14.18   11.62   0-0.13416 0.63109-0.98381 0.68867-0.12637-0.35666
  15 -10 -12    6.32    9.88   0-0.13240 0.62597-0.98376 0.71240-0.12857-0.31729
  15  -9 -10   -9.61   10.10   0-0.13295 0.62752-0.98378 0.74005-0.12789-0.24324
  15  -8  -7   20.16   11.22   0-0.13392 0.62825-0.98380 0.76770-0.12668-0.13228
  15  -8  -6   16.76   13.60   0-0.13929 0.63420-0.98389 0.76756-0.11992-0.10225
  15  -8  -1   36.92   14.54   0-0.14339 0.63785-0.98390 0.76842-0.11475 0.07730
  15  -8   0   -5.54   12.26   0-0.13711 0.63059-0.98386 0.76875-0.12266 0.12250
  16 -13 -14  -17.86   12.84   0-0.13802 0.66480-0.98387 0.63186-0.12152-0.39791
  16 -12 -13   -1.17   10.33   0-0.13567 0.66227-0.98384 0.65813-0.12448-0.35788
  16 -12   6   39.42   17.99   0-0.15207 0.68030-0.98379 0.66065-0.10376 0.32484
  16 -11 -12   24.26    9.48   0-0.13116 0.65751-0.98373 0.68461-0.13013-0.31483
  16 -10 -10   13.64   10.04   0-0.13240 0.65925-0.98376 0.71245-0.12857-0.24191
  16  -9  -7   18.42   10.53   0-0.13291 0.66008-0.98378 0.74083-0.12794-0.13079
  16  -9  -6   -2.06   13.02   0-0.13784 0.66544-0.98387 0.74094-0.12175-0.10048
  16  -9  -1   44.92   13.15   0-0.14031 0.66866-0.98389 0.74132-0.11864 0.08172
  17 -13 -13  -19.61   10.72   0-0.13186 0.69078-0.98375 0.63137-0.12925-0.35230
  17 -12 -11    6.43   12.43   0-0.14024 0.69727-0.98389 0.65658-0.11872-0.28833
  17 -12   4   36.71   15.45   0-0.14663 0.70806-0.98388 0.66110-0.11065 0.25693
  17 -11  -9   48.16   13.31   0-0.13754 0.69795-0.98387 0.68526-0.12212-0.21055
  17 -11   2    1.10   13.78   0-0.14055 0.70173-0.98390 0.68902-0.11833 0.19210
  17 -10  -6   41.25   12.30   0-0.13485 0.69478-0.98382 0.71414-0.12551-0.09615
  17 -10  -5   16.88   11.88   0-0.13996 0.69869-0.98389 0.71393-0.11907-0.06589
  17 -10  -4    5.75   12.42   0-0.13645 0.69812-0.98385 0.71734-0.12349-0.02437
  17 -10  -3    9.03   12.50   0-0.14180 0.70047-0.98390 0.71560-0.11676 0.00590
  17 -10  -2    6.25   12.93   0-0.14032 0.70053-0.98389 0.71441-0.11863 0.04419
  17 -10  -1   26.87   13.17   0-0.13628 0.69614-0.98385 0.71491-0.12371 0.08763
  18 -18   9    4.17   25.06   0-0.18284 0.77473-0.98182 0.49826-0.06434 0.39493
  18 -14 -12    2.69   13.13   0-0.13523 0.72852-0.98383 0.60555-0.12503-0.32062
  18 -14   5    3.78   15.59   0-0.14994 0.74223-0.98384 0.60685-0.10647 0.29205
  18 -13 -11   18.34   10.48   0-0.13204 0.72412-0.98375 0.63180-0.12902-0.27755
  18 -13 -10    4.81   11.98   0-0.14055 0.73306-0.98390 0.63122-0.11833-0.25476
  18 -12  -9   12.14   10.21   0-0.13218 0.72441-0.98376 0.65924-0.12886-0.20434
  18 -12  -8    9.41   12.58   0-0.13478 0.73098-0.98382 0.66143-0.12559-0.17192
  18 -12   1   -0.37   13.96   0-0.14440 0.73773-0.98390 0.66107-0.11347 0.14999
  18 -11  -5   25.75   10.80   0-0.13279 0.72518-0.98377 0.68794-0.12809-0.05611
  18 -11  -4   -1.39   12.51   0-0.13458 0.72839-0.98382 0.68663-0.12584-0.02305
  18 -11  -3   22.40   12.83   0-0.13556 0.72827-0.98383 0.68723-0.12462 0.01306
  18 -11  -2    5.64   12.39   0-0.13945 0.72914-0.98389 0.68519-0.11972 0.04387
  19 -15 -11    4.52   13.29   0-0.14072 0.76449-0.98390 0.57729-0.11812-0.28776
  19 -15   4    3.15   16.33   0-0.15256 0.77823-0.98378 0.57924-0.10315 0.25092
  19 -14 -10    7.51   10.16   0-0.13263 0.75860-0.98377 0.60531-0.12829-0.24281
  19 -13  -8    9.48   10.50   0-0.13225 0.75733-0.98376 0.63251-0.12877-0.16674
  19 -13  -7   -4.52   11.65   0-0.14326 0.76475-0.98390 0.62944-0.11492-0.14340
  19 -13   0   19.01   12.46   0-0.14108 0.76775-0.98390 0.63267-0.11767 0.11736
  20 -16   3    6.05   14.87   0-0.13414 0.79830-0.98381 0.55753-0.12640 0.23631
  20 -15  -9    1.66   10.65   0-0.13240 0.79057-0.98376 0.57762-0.12857-0.20609
  20 -15  -8    1.97   12.71   0-0.14326 0.79834-0.98390 0.57614-0.11492-0.17898
  20 -15   1    1.03   15.16   0-0.14488 0.80265-0.98390 0.58106-0.11286 0.14717
  20 -14  -6    5.32   10.89   0-0.13240 0.79178-0.98376 0.60507-0.12857-0.09451
  20 -14  -5   26.55   13.07   0-0.13467 0.79494-0.98382 0.60552-0.12573-0.06015
  20 -14  -4    2.14   13.34   0-0.14070 0.79825-0.98390 0.60364-0.11815-0.02901
  20 -14  -3    5.44   12.87   0-0.13616 0.79605-0.98385 0.60736-0.12385 0.01170
  20 -14  -2    3.93   12.70   0-0.13562 0.79509-0.98384 0.60688-0.12453 0.05002
  21 -17   2    1.29   12.79   0-0.13784 0.83030-0.98387 0.52543-0.12175 0.19529
  21 -16  -6    3.37   12.91   0-0.13711 0.82916-0.98386 0.55183-0.12267-0.09910
  21 -16  -5    2.76   13.09   0-0.13541 0.83107-0.98383 0.55465-0.12480-0.06161
  21 -16  -2   -0.28   13.10   0-0.14218 0.83383-0.98390 0.55302-0.11628 0.04083
  21 -16  -1   -3.96   13.07   0-0.13946 0.83140-0.98389 0.55260-0.11970 0.08028
 -24 -10   4    3.85   10.30   0-0.14173-0.64921-0.98386 0.71344-0.11655 0.26258
 -24  -9   2   18.87   12.96   0-0.14562-0.64610-0.98385 0.73981-0.11162 0.18508
 -24  -9   3   11.50   13.19   0-0.14621-0.64199-0.98384 0.73380-0.11087 0.22047
 -24  -8  -5   15.80   15.09   0-0.15610-0.63755-0.98362 0.76369-0.09827-0.08871
 -24  -8  -4   11.82   15.08   0-0.14876-0.64360-0.98381 0.76283-0.10763-0.04092
 -24  -8  -3    6.50   13.06   0-0.14586-0.64429-0.98384 0.76348-0.11132-0.00064
 -24  -8  -2    3.07   13.59   0-0.14644-0.64376-0.98384 0.76319-0.11058 0.03643
 -24  -8  -1    5.59   15.47   0-0.15079-0.64026-0.98377 0.76419-0.10505 0.06690
 -23 -10   6    9.68   10.45   0-0.14335-0.61601-0.98386 0.71284-0.11450 0.33510
 -23  -9   5   12.94   13.60   0-0.15098-0.60831-0.98377 0.73922-0.10481 0.28848
 -23  -8   2   -6.38   13.44   0-0.14749-0.61368-0.98383 0.76767-0.10925 0.18217
 -23  -8   3   11.63   13.19   0-0.15365-0.60572-0.98370 0.76670-0.10140 0.21111
 -23  -7  -5   -3.53   15.00   0-0.15494-0.60389-0.98366 0.79090-0.09976-0.08588
 -23  -7  -4   14.69   15.25   0-0.15214-0.60648-0.98374 0.79236-0.10333-0.04630
 -23  -7  -3   20.31   14.99   0-0.15556-0.60542-0.98364 0.79457-0.09897-0.01073
 -23  -7  -2   10.02   14.83   0-0.15526-0.60500-0.98365 0.79473-0.09935 0.02401
 -23  -7  -1    7.14   14.88   0-0.15737-0.60262-0.98357 0.79482-0.09666 0.05942
 -22 -10   8   16.82   13.36   0-0.14697-0.57557-0.98383 0.71233-0.10990 0.40211
 -22  -9   6    5.04    9.73   0-0.14335-0.58032-0.98386 0.74156-0.11450 0.33672
 -22  -8   5    0.00   13.06   0-0.14982-0.57523-0.98379 0.76496-0.10628 0.28947
 -22  -7  -9    0.52   21.96   0-0.14793-0.57526-0.98382 0.78498-0.10868-0.22310
 -22  -7   2    6.29   13.38   0-0.14525-0.57978-0.98385 0.79284-0.11208 0.18569
 -22  -6  -4   13.68   14.29   0-0.15253-0.57265-0.98373 0.81716-0.10283-0.04650
 -22  -6  -3   10.98   14.08   0-0.15607-0.57127-0.98362 0.81944-0.09832-0.01392
 -22  -6  -2    4.99   14.24   0-0.15293-0.57132-0.98372 0.81923-0.10232 0.02709
 -21 -11  10    5.64   13.33   0-0.14551-0.54750-0.98385 0.68668-0.11176 0.47912
 -21 -10   9    5.87   12.47   0-0.15214-0.54407-0.98374 0.71720-0.10333 0.43625
 -21  -9   8   14.85   12.93   0-0.15228-0.54079-0.98373 0.74157-0.10315 0.39771
 -21  -8   6    6.58   10.01   0-0.14359-0.54649-0.98386 0.76764-0.11419 0.33509
 -21  -7   4    5.97   10.04   0-0.14365-0.54878-0.98386 0.79418-0.11411 0.26060
 -21  -6   2   13.85   12.22   0-0.15068-0.54129-0.98377 0.82087-0.10519 0.18029
 -20 -11  11    5.30   12.70   0-0.14609-0.51314-0.98384 0.68633-0.11102 0.51652
 -20 -10  10   -7.69   12.94   0-0.14803-0.51216-0.98382 0.71446-0.10856 0.47779
 -20  -9   9   -7.94   12.02   0-0.14893-0.51037-0.98381 0.74035-0.10742 0.43852
 -20  -7   6    4.17   12.49   0-0.14875-0.51104-0.98381 0.79436-0.10765 0.32888
 -20  -6   4   10.70   12.18   0-0.14522-0.51334-0.98385 0.81838-0.11213 0.25817
 -20  -5   1    1.36   12.63   0-0.14803-0.51128-0.98382 0.84674-0.10855 0.14426
 -19 -11  12    8.35   13.20   0-0.14770-0.47720-0.98382 0.68595-0.10898 0.55067
 -19 -10  11    6.10   13.04   0-0.14434-0.47893-0.98385 0.71026-0.11324 0.51724
 -19  -9  10    7.13   12.13   0-0.14979-0.47743-0.98379 0.74009-0.10633 0.47494
 -19  -7   7    5.77    9.96   0-0.14335-0.48213-0.98386 0.79259-0.11450 0.37428
 -19  -6   5   -0.70    9.81   0-0.14227-0.48549-0.98386 0.82131-0.11587 0.30008
 -19  -5   3   14.96   12.69   0-0.14546-0.48169-0.98385 0.84722-0.11182 0.22366
 -19  -4  -6    4.50   15.39   0-0.15559-0.47203-0.98364 0.87168-0.09893-0.12192
 -19  -4  -1   16.69   12.81   0-0.14814-0.47811-0.98382 0.87462-0.10842 0.07249
 -19  -4   0    8.69   14.74   0-0.15452-0.47281-0.98367 0.87494-0.10029 0.09972
 -18  -7   8   23.80   10.40   0-0.14372-0.44926-0.98386 0.79468-0.11403 0.40956
 -18  -5   5   68.78   12.60   0-0.14946-0.44229-0.98380 0.84817-0.10674 0.29228
 -18  -4   2   10.81   12.64   0-0.14537-0.44748-0.98385 0.87454-0.11193 0.18613
 -17 -12  14  -17.40    9.76   0-0.14470-0.41593-0.98385 0.65944-0.11279 0.62784
 -17 -11  13    1.93   10.52   0-0.14281-0.41691-0.98386 0.68715-0.11518 0.59665
 -17 -10  12   -8.26   10.00   0-0.14200-0.41982-0.98386 0.71553-0.11621 0.56004
 -17  -8  10   -4.90    9.95   0-0.14254-0.41927-0.98386 0.76889-0.11552 0.48440
 -17  -7   9    6.17    9.73   0-0.14551-0.41322-0.98385 0.79530-0.11176 0.44522
 -17  -5   6   31.14   12.88   0-0.14798-0.41249-0.98382 0.84982-0.10863 0.32937
 -17  -4   4   -2.65   13.21   0-0.14928-0.41149-0.98380 0.87548-0.10696 0.25404
 -17  -3  -7   19.12   20.01   0-0.16441-0.39691-0.98324 0.89994-0.08764-0.17279
 -17  -3   0    5.75   12.46   0-0.14839-0.41335-0.98381 0.90382-0.10810 0.10732
 -17  -3   1    8.33   12.17   0-0.14738-0.41394-0.98383 0.89816-0.10939 0.14670
 -16 -13  15    2.62    9.60   0-0.14065-0.38659-0.98385 0.63348-0.11792 0.67195
 -16 -11  14    7.18   12.39   0-0.14751-0.37874-0.98383 0.68565-0.10922 0.62348
 -16 -10  13   22.42   12.20   0-0.14608-0.37996-0.98384 0.71335-0.11104 0.59075
 -16  -9  12   25.88    9.59   0-0.14605-0.37903-0.98384 0.74164-0.11107 0.55537
 -16  -8  11    4.70   12.07   0-0.14335-0.38240-0.98386 0.76573-0.11450 0.51906
 -16  -7  10    6.12   12.32   0-0.14687-0.37927-0.98383 0.79330-0.11003 0.47818
 -16  -5   7   59.98   12.94   0-0.14737-0.37907-0.98383 0.84931-0.10939 0.36907
 -16  -4   5    5.17   12.98   0-0.14550-0.38071-0.98385 0.87716-0.11177 0.29392
 -16  -3   3   14.06   12.63   0-0.15051-0.37659-0.98378 0.90087-0.10540 0.21643
 -16  -2  -4   13.36   16.13   0-0.15970-0.36836-0.98348 0.92707-0.09367-0.05511
 -16  -2  -3    2.99   14.17   0-0.15897-0.36645-0.98351 0.92945-0.09461-0.01763
 -15 -12  15    4.11    9.75   0-0.14497-0.35027-0.98385 0.66119-0.11244 0.66533
 -15 -11  14   12.79    9.79   0-0.14173-0.35355-0.98386 0.68938-0.11655 0.63422
 -15  -7 -16   -0.39   19.68   0-0.17044-0.32624-0.98284 0.79061-0.07988-0.51392
 -15  -6   9    6.37    9.65   0-0.14227-0.35385-0.98386 0.82237-0.11587 0.44758
 -15  -5   8    2.33   12.53   0-0.14982-0.34420-0.98379 0.84945-0.10628 0.40197
 -15  -4   6    6.24   10.46   0-0.14497-0.34945-0.98385 0.87695-0.11244 0.33165
 -15  -3   4    8.54   12.20   0-0.14686-0.34479-0.98383 0.90300-0.11004 0.25763
 -15  -2   1   16.09   12.66   0-0.15172-0.34262-0.98375 0.92874-0.10386 0.14087
 -14 -13  16    9.38    9.79   0-0.14327-0.31846-0.98386 0.63624-0.11460 0.70465
 -14 -10  14   21.33   11.64   0-0.14916-0.31273-0.98380 0.71618-0.10712 0.62612
 -14  -9  13    5.35    9.35   0-0.14378-0.31634-0.98386 0.74266-0.11395 0.59247
 -14  -8  12    6.07    9.20   0-0.14335-0.31884-0.98386 0.76847-0.11450 0.55705
 -14  -7  11   13.60    9.61   0-0.14439-0.31615-0.98385 0.79521-0.11317 0.51969
 -14  -6  10   38.05   12.11   0-0.14741-0.31279-0.98383 0.82183-0.10935 0.47852
 -14  -5 -14   15.37   22.51   0-0.18978-0.27324-0.98093 0.84094-0.05482-0.46253
 -14  -4   7   22.49   11.90   0-0.15003-0.31089-0.98379 0.87891-0.10601 0.36391
 -14  -3   5   40.59   12.78   0-0.14760-0.31414-0.98383 0.90322-0.10910 0.29424
 -14  -2   2    2.64   10.03   0-0.14335-0.31841-0.98386 0.92932-0.11450 0.18772
 -13 -14  17   10.46   10.39   0-0.14291-0.28518-0.98386 0.60782-0.11505 0.74307
 -13 -12  16    8.48   12.30   0-0.14610-0.28119-0.98384 0.66015-0.11100 0.69868
 -13 -11  15    5.28    9.73   0-0.14308-0.28481-0.98386 0.68928-0.11484 0.66839
 -13  -6 -16    0.28   18.86   0-0.15095-0.28245-0.98377 0.82160-0.10484-0.49077
 -13  -5   9    7.12    9.13   0-0.14335-0.28369-0.98386 0.85068-0.11450 0.44504
 -13  -3   6   10.29   12.84   0-0.14728-0.28202-0.98383 0.90154-0.10951 0.33042
 -13  -1  -1    6.93   12.58   0-0.14964-0.27676-0.98379 0.95796-0.10651 0.07230
 -13  -1   0   49.78   14.94   0-0.15415-0.27461-0.98368 0.95610-0.10076 0.10105
 -12 -13  17  -14.50   12.44   0-0.14875-0.24698-0.98381 0.63470-0.10765 0.73441
 -12 -12  16    8.53   10.09   0-0.14246-0.25285-0.98386 0.66239-0.11563 0.70747
 -12  -9  14   -0.87   11.79   0-0.14335-0.24965-0.98386 0.74032-0.11450 0.62670
 -12  -8  13    4.91    9.33   0-0.14605-0.24893-0.98384 0.77065-0.11107 0.58923
 -12  -7  12   19.74    9.98   0-0.14605-0.24768-0.98384 0.79526-0.11107 0.55602
 -12  -6  11   22.85   11.72   0-0.14751-0.24689-0.98383 0.82236-0.10922 0.51532
 -12  -4   8   26.76    9.88   0-0.14256-0.25331-0.98386 0.87701-0.11550 0.41092
 -12  -3 -12   12.09   22.97   0-0.17909-0.21732-0.98211 0.89910-0.06872-0.37506
 -12  -1   1  114.90   15.11   0-0.14470-0.25127-0.98385 0.95654-0.11279 0.14882
 -11 -13  17   10.70   10.43   0-0.14326-0.21954-0.98386 0.63531-0.11460 0.74267
 -11 -11  16    3.18   12.04   0-0.15321-0.21212-0.98371 0.69122-0.10197 0.69331
 -11 -10  15    1.11    9.40   0-0.14443-0.21920-0.98385 0.71509-0.11313 0.66633
 -11  -9  14   28.39   10.25   0-0.14065-0.22128-0.98385 0.74284-0.11792 0.63448
 -11  -8 -19    7.92   15.12   0-0.15875-0.20574-0.98352 0.76308-0.09489-0.60888
 -11  -7 -18   12.80   16.39   0-0.15870-0.20760-0.98352 0.79075-0.09495-0.57187
 -11  -6 -17    9.12   16.60   0-0.16043-0.20359-0.98344 0.81669-0.09275-0.53581
 -11  -5  10   25.77    9.76   0-0.14378-0.21859-0.98386 0.84927-0.11395 0.48347
 -11  -3   7   16.76   10.89   0-0.14443-0.21804-0.98385 0.90291-0.11313 0.37326
 -11  -2   5   33.16   11.38   0-0.14421-0.21809-0.98386 0.93001-0.11341 0.29848
 -10 -14  18    0.52   13.19   0-0.14335-0.18462-0.98386 0.60617-0.11450 0.77589
 -10 -11  16   19.98    9.25   0-0.14388-0.18747-0.98386 0.68767-0.11382 0.70398
 -10  -4   9   19.15    9.62   0-0.14335-0.18551-0.98386 0.87689-0.11450 0.44654
 -10  -1   3  142.53   13.30   0-0.14335-0.18734-0.98386 0.95709-0.11450 0.22366
 -10   0  -2   58.77   17.65   0-0.14873-0.18173-0.98381 0.98257-0.10767 0.03284
 -10   0  -1    7.96   16.49   0-0.15229-0.17594-0.98373 0.98216-0.10313 0.06525
  -9 -14  18   12.03   10.61   0-0.14173-0.15343-0.98386 0.60870-0.11655 0.78081
  -9 -12  17    7.76   12.43   0-0.14789-0.15017-0.98382 0.66488-0.10873 0.73432
  -9  -8  14   -1.11   12.33   0-0.15111-0.14509-0.98376 0.77196-0.10464 0.62192
  -9  -7  13   93.40   13.00   0-0.14736-0.14783-0.98383 0.79525-0.10941 0.59109
  -9  -6  12   14.16   11.40   0-0.14762-0.14738-0.98382 0.82249-0.10908 0.55255
  -9  -3   8   59.28   12.48   0-0.14675-0.14987-0.98384 0.90343-0.11018 0.40502
  -9  -2   6   41.50   11.79   0-0.14335-0.15320-0.98386 0.93065-0.11450 0.33556
  -9  -1   4  228.09   17.02   0-0.15017-0.14703-0.98378 0.95703-0.10583 0.25308
  -9   0   0    1.66   14.90   0-0.14982-0.14730-0.98379 0.98360-0.10628 0.10558
  -8 -12  17    8.79    9.98   0-0.14335-0.11865-0.98386 0.66370-0.11450 0.74124
  -8  -9  15   -8.49   12.32   0-0.14839-0.11464-0.98381 0.74330-0.10810 0.66211
  -8  -8 -20   21.59   13.04   0-0.14865-0.11643-0.98381 0.76388-0.10777-0.63107
  -8  -8  14   16.20    9.87   0-0.14371-0.11942-0.98386 0.76957-0.11404 0.63042
  -8  -7 -19   14.85   12.91   0-0.14822-0.11767-0.98382 0.79176-0.10832-0.59554
  -8  -7  13    0.70    9.17   0-0.14308-0.12001-0.98386 0.79659-0.11484 0.59572
  -8  -6 -18   23.67   12.70   0-0.14918-0.11738-0.98380 0.81765-0.10710-0.55961
  -8  -6  12   47.90    9.75   0-0.14335-0.11907-0.98386 0.82365-0.11450 0.55778
  -8  -5  11   10.08   11.78   0-0.14464-0.11907-0.98385 0.84950-0.11286 0.51738
  -8  -3 -14    2.45   15.11   0-0.15736-0.10806-0.98357 0.89866-0.09667-0.42061
  -8  -3   8   11.42   10.20   0-0.14260-0.12005-0.98386 0.90611-0.11545 0.40917
  -8  -1   4  163.27   13.43   0-0.14121-0.12384-0.98386 0.95764-0.11720 0.26337
  -8   0   1    2.98   15.40   0-0.15138-0.11159-0.98376 0.98404-0.10429 0.14144
  -7 -15  19    7.66   12.87   0-0.15136-0.07917-0.98376 0.58466-0.10432 0.80990
  -7 -13  18   -0.87   12.33   0-0.14893-0.08159-0.98381 0.63537-0.10742 0.77060
  -7 -10  16    1.82   12.51   0-0.14842-0.08102-0.98381 0.71463-0.10806 0.69785
  -7  -9 -21   -4.76   13.98   0-0.14785-0.08574-0.98382 0.73579-0.10879-0.66825
  -7  -9  15   20.86   10.55   0-0.14399-0.08501-0.98386 0.74410-0.11369 0.66580
  -7  -8 -20   12.36   13.29   0-0.15285-0.08166-0.98372 0.76298-0.10243-0.63758
  -7  -7 -19   -8.14   14.23   0-0.15400-0.07898-0.98369 0.79054-0.10096-0.60350
  -7  -6 -18   76.52   15.65   0-0.15599-0.07588-0.98362 0.81710-0.09842-0.56754
  -7  -5 -17   82.01   13.81   0-0.15202-0.08049-0.98374 0.84437-0.10348-0.52558
  -7  -5  11    4.48    9.59   0-0.14227-0.08702-0.98386 0.85173-0.11587 0.52026
  -7  -4  10   64.10   11.95   0-0.14867-0.08117-0.98381 0.87667-0.10775 0.47786
  -6 -15  19    8.86   10.53   0-0.14359-0.05328-0.98386 0.58122-0.11419 0.81456
  -6 -13  18    5.51   12.08   0-0.15201-0.04605-0.98374 0.63902-0.10350 0.77064
  -6 -10  16   43.80   12.80   0-0.14845-0.04822-0.98381 0.71539-0.10803 0.70023
  -6  -9 -21   -2.85   13.49   0-0.15413-0.04504-0.98368 0.73396-0.10079-0.67422
  -6  -9  15   25.34   11.02   0-0.14265-0.05374-0.98386 0.74301-0.11538 0.67039
  -6  -8 -20   11.33   15.75   0-0.15471-0.04517-0.98367 0.76300-0.10006-0.64120
  -6  -5 -17    2.95   15.15   0-0.14688-0.05328-0.98383 0.84897-0.11002-0.52167
  -6  -4  10   66.80   10.44   0-0.14529-0.05238-0.98385 0.87706-0.11203 0.48134
  -6  -2   7  228.63   15.77   0-0.14842-0.04948-0.98381 0.93074-0.10806 0.36634
  -5 -15  19   -3.47   10.61   0-0.14335-0.02345-0.98386 0.58077-0.11450 0.81637
  -5 -13  18    3.75   12.63   0-0.15326-0.01246-0.98371 0.63920-0.10190 0.77188
  -5 -10  16    1.97   12.76   0-0.14449-0.01885-0.98385 0.71557-0.11305 0.70156
  -5  -9 -21   19.85   13.32   0-0.15168-0.01462-0.98375 0.73646-0.10392-0.67286
  -5  -5 -17   -0.25   15.35   0-0.15359-0.01031-0.98370 0.84653-0.10148-0.52827
  -5  -4 -16    0.56   13.12   0-0.14767-0.01791-0.98382 0.87300-0.10902-0.48326
  -5  -4  10   12.19   10.28   0-0.14335-0.02064-0.98386 0.87745-0.11450 0.48321
  -5  -2   7 1175.60   21.69   0-0.14622-0.01975-0.98384 0.93084-0.11085 0.36911
  -5  -1   5   64.93   15.24   0-0.14886-0.01766-0.98381 0.95780-0.10750 0.29123
  -5   0   2 2614.03   38.73   0-0.14836-0.01845-0.98381 0.98417-0.10814 0.18062
  -4 -15  19    7.86   10.24   0-0.14335 0.01178-0.98386 0.58179-0.11450 0.81599
  -4 -13  18    9.23   12.79   0-0.14775 0.01637-0.98382 0.63588-0.10891 0.77462
  -4 -10  16   17.79   12.78   0-0.14429 0.01331-0.98385 0.71597-0.11331 0.70139
  -4  -9 -21    6.08   13.06   0-0.15124 0.01778-0.98376 0.73548-0.10447-0.67388
  -4  -4 -16  173.42   14.36   0-0.14849 0.01363-0.98381 0.87247-0.10797-0.48442
  -4  -4  10   39.13   11.14   0-0.14335 0.01099-0.98386 0.87760-0.11450 0.48341
  -4  -2 -13   63.94   12.50   0-0.14592 0.01153-0.98384 0.92740-0.11123-0.36960
  -4  -2   7   69.47   15.10   0-0.14653 0.01379-0.98384 0.93117-0.11046 0.36876
  -4  -1   5  473.77   19.72   0-0.14871 0.01557-0.98381 0.95770-0.10769 0.29195
  -4   0   2 4912.27   53.56   0-0.14828 0.01405-0.98382 0.98428-0.10824 0.18084
  -3 -15  19   12.70   11.02   0-0.14335 0.04436-0.98386 0.58143-0.11450 0.81521
  -3 -13  18  -14.17   12.27   0-0.14821 0.04967-0.98382 0.63591-0.10833 0.77327
  -3 -10  16    6.41   12.29   0-0.14744 0.04833-0.98383 0.71487-0.10930 0.70108
  -3  -9 -21   20.39   12.96   0-0.14720 0.04621-0.98383 0.73842-0.10961-0.66934
  -3  -8 -20   24.35   13.27   0-0.14952 0.04830-0.98379 0.76745-0.10666-0.63575
  -3  -5 -17    2.52   12.86   0-0.15306 0.05189-0.98371 0.84646-0.10216-0.52605
  -3  -4 -16    6.87   12.10   0-0.14998 0.05018-0.98379 0.87079-0.10608-0.48512
  -3  -4  10  216.29   13.16   0-0.14482 0.04617-0.98385 0.87707-0.11263 0.48246
  -3  -2   7  346.42   17.43   0-0.14822 0.04854-0.98382 0.93093-0.10832 0.36663
  -2 -15  19    8.26   13.26   0-0.14751 0.08245-0.98383 0.58180-0.10921 0.81208
  -2 -13  18   -1.13   13.16   0-0.14893 0.08331-0.98381 0.63464-0.10742 0.77151
  -2 -10  16   14.02   11.81   0-0.15123 0.08771-0.98376 0.71593-0.10449 0.69627
  -2  -9 -21    1.37   13.44   0-0.14335 0.07352-0.98386 0.74023-0.11450-0.66491
  -2  -9  15   -0.21    9.90   0-0.14335 0.07790-0.98386 0.74296-0.11450 0.66853
  -2  -8 -20   12.59   13.27   0-0.15158 0.08574-0.98375 0.76406-0.10404-0.63593
  -2  -7 -19   14.70   12.40   0-0.15387 0.08615-0.98369 0.79167-0.10113-0.60124
  -2  -6 -18    8.20   12.34   0-0.14684 0.07974-0.98383 0.82370-0.11006-0.55766
  -2  -5 -17   15.72   12.11   0-0.14875 0.08136-0.98381 0.84675-0.10765-0.52193
  -2  -4 -16   11.55   10.25   0-0.14335 0.07371-0.98386 0.87404-0.11450-0.47630
  -2  -4  10  102.63   14.77   0-0.14896 0.08350-0.98380 0.87739-0.10737 0.47698
  -2   0  -7    6.67   18.06   0-0.15137 0.08672-0.98376 0.98325-0.10431-0.15665
  -1 -15  19    9.02   13.38   0-0.15130 0.11895-0.98376 0.58203-0.10440 0.80746
  -1  -9 -21    5.29   10.84   0-0.14335 0.10978-0.98386 0.73678-0.11450-0.66381
  -1  -9  15   48.51   12.53   0-0.14632 0.11543-0.98384 0.74169-0.11073 0.66460
  -1  -8 -20    8.06   13.20   0-0.14888 0.11490-0.98381 0.76360-0.10747-0.63193
  -1  -8  14   27.89   10.73   0-0.14311 0.11129-0.98386 0.77037-0.11480 0.63182
  -1  -7 -19    8.33   12.33   0-0.14834 0.11335-0.98381 0.79194-0.10817-0.59642
  -1  -6 -18   -0.79   11.83   0-0.14335 0.10857-0.98386 0.82267-0.11450-0.55438
  -1  -5 -17   32.24   12.40   0-0.14535 0.11052-0.98385 0.84657-0.11196-0.51693
  -1  -5  11   17.29   13.77   0-0.14605 0.11364-0.98384 0.85106-0.11107 0.51712
  -1  -3 -14   39.69   12.69   0-0.15302 0.11900-0.98372 0.90006-0.10221-0.41534
  -1  -1 -10   67.75   15.50   0-0.15257 0.11880-0.98373 0.95525-0.10278-0.26712
  -1   0  -7    5.72   15.54   0-0.14484 0.11104-0.98385 0.98261-0.11260-0.14553
   0 -12  17   13.77   12.81   0-0.14642 0.14650-0.98384 0.66291-0.11061 0.73778
   0  -8 -20    4.36   10.35   0-0.14335 0.14226-0.98386 0.76349-0.11450-0.62653
   0  -8  14   -5.49   13.06   0-0.14875 0.14994-0.98381 0.76990-0.10765 0.62447
   0  -7 -19    3.76   12.44   0-0.14916 0.14704-0.98380 0.78893-0.10712-0.59312
   0  -7  13   -2.08   12.19   0-0.14335 0.14341-0.98386 0.79495-0.11450 0.59376
   0  -6 -18   24.45   10.07   0-0.14374 0.14083-0.98386 0.81921-0.11400-0.55232
   0  -6  12    6.65   12.19   0-0.14847 0.14916-0.98381 0.82373-0.10800 0.55150
   0  -3 -14  266.03   14.44   0-0.14486 0.14250-0.98385 0.90084-0.11258-0.40631
   0  -3   8   52.03   15.78   0-0.14651 0.14595-0.98384 0.90416-0.11049 0.40657
   0  -2 -12   16.69   12.57   0-0.14798 0.14664-0.98382 0.92977-0.10862-0.33393
   0  -1 -10   23.50   11.99   0-0.14315 0.14146-0.98386 0.95594-0.11475-0.25363
   0   0  -6  757.44   24.72   0-0.14488 0.14401-0.98385 0.98308-0.11255-0.11090
   1 -14  18   10.43   12.87   0-0.15166 0.18483-0.98375 0.61189-0.10394 0.77244
   1 -12  17   -3.27   12.80   0-0.14335 0.17546-0.98386 0.65667-0.11450 0.73709
   1  -4 -15   20.55   13.27   0-0.14906 0.17907-0.98380 0.87455-0.10725-0.44702
   1  -1  -9   93.44   15.81   0-0.15045 0.18238-0.98378 0.95551-0.10547-0.22858
   1   0  -4 8062.05   64.83   0-0.14464 0.17793-0.98385 0.98352-0.11286-0.03674
   1   0  -3    2.34   27.05   0-0.14971 0.17990-0.98379 0.98402-0.10643-0.00131
   1   0  -2  146.38   26.27   0-0.14426 0.17699-0.98385 0.98399-0.11334 0.03849
   2 -16  19    2.03   13.29   0-0.15084 0.21728-0.98377 0.55434-0.10499 0.80660
   2 -14  18   20.38   14.77   0-0.15225 0.21793-0.98374 0.60767-0.10319 0.76718
   2 -11  16    7.94   12.63   0-0.15278 0.21809-0.98372 0.68974-0.10252 0.69437
   2 -10 -21    9.24   12.74   0-0.15043 0.21357-0.98378 0.70868-0.10551-0.66927
   2  -9 -20   11.39   12.28   0-0.15327 0.21447-0.98371 0.73579-0.10188-0.63911
   2  -5 -16    5.41   12.69   0-0.14392 0.20824-0.98386 0.84953-0.11377-0.48117
   2  -3 -13   -0.21   12.70   0-0.14958 0.21208-0.98379 0.90004-0.10658-0.37722
   2  -2 -11  127.15   14.53   0-0.14894 0.21291-0.98380 0.92853-0.10740-0.30081
   3 -13  17   13.43   12.84   0-0.15001 0.24986-0.98379 0.63537-0.10604 0.73440
   3 -10  15    0.43   14.74   0-0.15998 0.26024-0.98346 0.71883-0.09332 0.64892
   3  -9 -20   -0.84    9.84   0-0.14362 0.24079-0.98386 0.73847-0.11416-0.62661
   3  -9  14   21.97   12.84   0-0.14801 0.24924-0.98382 0.74219-0.10858 0.62651
   3  -8 -19   -2.24   12.64   0-0.14605 0.24479-0.98384 0.76380-0.11107-0.59395
   3  -7 -18   71.98   13.08   0-0.14803 0.24373-0.98382 0.79148-0.10856-0.55715
   3  -6 -17   20.63   10.60   0-0.14395 0.24231-0.98386 0.81962-0.11373-0.51574
   3  -6  11   19.93   12.41   0-0.14873 0.24831-0.98381 0.82440-0.10766 0.51361
   3  -4 -14   15.12   12.25   0-0.14962 0.24781-0.98379 0.87564-0.10653-0.41116
   3  -1  -7   22.87   14.96   0-0.14848 0.24729-0.98381 0.95688-0.10799-0.15070
   4 -17  19    5.02   15.38   0-0.15255 0.28546-0.98373 0.52646-0.10281 0.80406
   4 -15  18    0.49   14.98   0-0.15521 0.28716-0.98365 0.58414-0.09942 0.76271
   4 -12  16   12.22   13.27   0-0.14831 0.28098-0.98381 0.66248-0.10820 0.69839
   4 -11 -21    2.30   13.35   0-0.15365 0.28309-0.98370 0.67993-0.10140-0.67343
   4  -5 -15    7.51   12.85   0-0.14662 0.27680-0.98384 0.84837-0.11034-0.44798
   4  -4 -14   -2.30    9.84   0-0.14335 0.27272-0.98386 0.87156-0.11450-0.40417
   4  -3 -12   23.12   10.83   0-0.14443 0.27441-0.98385 0.90149-0.11313-0.33157
   4  -1  -6   54.91   12.13   0-0.14242 0.27365-0.98386 0.95595-0.11567-0.10616
   4  -1  -5  386.18   19.00   0-0.14930 0.28102-0.98380 0.95653-0.10694-0.07967
   5 -16  18   -6.00   13.87   0-0.14785 0.31303-0.98382 0.55484-0.10879 0.77428
   5 -14  17  -10.55   14.38   0-0.15332 0.31918-0.98371 0.60896-0.10182 0.72995
   5 -11 -21   -0.02   10.99   0-0.14227 0.30420-0.98386 0.68228-0.11587-0.66181
   5 -11  15   14.96   14.45   0-0.15274 0.31802-0.98372 0.68877-0.10257 0.65583
   5 -10 -20   22.68   10.07   0-0.14475 0.30830-0.98385 0.71166-0.11272-0.62820
   5  -9 -19   11.22   12.25   0-0.14880 0.31061-0.98381 0.73818-0.10758-0.59573
   5  -8 -18   14.84   12.61   0-0.15251 0.31323-0.98373 0.76235-0.10286-0.56316
   5  -7 -17   20.54   12.24   0-0.14691 0.31163-0.98383 0.79237-0.10998-0.52124
   5  -6 -16   49.19   10.33   0-0.14484 0.30690-0.98385 0.81961-0.11261-0.48058
   5  -4 -13   19.51   12.25   0-0.14659 0.30842-0.98384 0.87422-0.11039-0.37192
   5  -3 -11    9.98   12.91   0-0.14984 0.31297-0.98379 0.90058-0.10626-0.29890
   6 -13  16    9.07   14.37   0-0.14788 0.34328-0.98382 0.63340-0.10875 0.69756
   6  -5 -14    7.92    9.39   0-0.14335 0.34057-0.98386 0.84911-0.11450-0.40076
   6  -4 -12   43.34   12.20   0-0.14928 0.34497-0.98380 0.87422-0.10696-0.33887
   6  -3 -10   10.45   12.10   0-0.14677 0.34402-0.98384 0.90164-0.11016-0.25976
   6  -2  -7  159.54   12.73   0-0.14328 0.33991-0.98386 0.92912-0.11458-0.14503
   7 -11 -20    4.20   10.87   0-0.14227 0.36980-0.98386 0.68338-0.11587-0.62657
   7 -11  14    6.43   14.12   0-0.15448 0.38678-0.98367 0.68893-0.10035 0.61761
   7 -10 -19    5.92   10.68   0-0.14551 0.37289-0.98385 0.71087-0.11176-0.59339
   7  -9 -18   16.33   12.13   0-0.14755 0.37633-0.98383 0.73861-0.10916-0.55634
   7  -8 -17    1.13   12.17   0-0.14659 0.37623-0.98384 0.76528-0.11039-0.51930
   7  -7 -16   25.39   10.37   0-0.14417 0.37305-0.98386 0.79252-0.11346-0.47945
   7  -5 -13    7.20   11.28   0-0.14616 0.37407-0.98384 0.84816-0.11093-0.37231
   7  -4 -11   84.97   12.11   0-0.14874 0.37788-0.98381 0.87455-0.10765-0.30147
   7  -3  -9   -4.82    9.49   0-0.14281 0.37209-0.98386 0.90213-0.11518-0.21674
   8 -13  15    9.88   13.30   0-0.15652 0.42238-0.98360 0.63426-0.09775 0.65190
   8 -12 -20    7.73   13.21   0-0.15009 0.41030-0.98378 0.65415-0.10594-0.63263
   8 -11 -19   16.97   12.65   0-0.15210 0.41290-0.98374 0.68353-0.10338-0.59909
   8  -7 -15    1.10   11.80   0-0.15159 0.41246-0.98375 0.79134-0.10403-0.44847
   8  -6 -14   -7.93    9.53   0-0.14335 0.40634-0.98386 0.81864-0.11450-0.40310
   8  -5 -12   96.44   12.29   0-0.14697 0.40848-0.98383 0.84772-0.10991-0.33592
   8  -4 -10    5.95    9.38   0-0.14551 0.40733-0.98385 0.87573-0.11176-0.25727
   8  -3  -7   23.51   10.91   0-0.14335 0.40644-0.98386 0.90243-0.11450-0.14319
   9 -17  17    3.66   16.20   0-0.16164 0.45948-0.98338 0.52807-0.09119 0.71792
   9 -10 -18  -13.50    9.83   0-0.14200 0.43588-0.98386 0.70984-0.11621-0.55049
   9 -10  12   32.50   17.51   0-0.16581 0.46287-0.98315 0.71526-0.08585 0.52882
   9  -9 -17    5.50    9.27   0-0.14103 0.43607-0.98386 0.73772-0.11743-0.51258
   9  -9  11    4.61   19.54   0-0.17318 0.47135-0.98263 0.74212-0.07636 0.48210
   9  -7 -14    2.98   12.13   0-0.15036 0.44555-0.98378 0.79325-0.10559-0.41240
   9  -6 -13   30.57    9.81   0-0.14322 0.43850-0.98386 0.81893-0.11467-0.36773
   9  -5 -11    1.65    9.47   0-0.14443 0.44091-0.98385 0.84727-0.11313-0.29414
   9  -4  -8   46.19   12.61   0-0.14852 0.44413-0.98381 0.87520-0.10794-0.19107
   9  -4   2 1033.27   29.24   0-0.15849 0.45493-0.98353 0.87612-0.09523 0.16914
  10 -12 -19    8.76    9.95   0-0.14335 0.46968-0.98386 0.65663-0.11450-0.58745
  10 -12  13    3.93   17.12   0-0.15742 0.48858-0.98357 0.66153-0.09659 0.57380
  10 -11 -18   -9.51   10.02   0-0.14362 0.47220-0.98386 0.68434-0.11416-0.55292
  10 -10 -17   14.92    9.48   0-0.14469 0.47331-0.98385 0.71151-0.11280-0.51667
  10  -9 -16    5.24    9.28   0-0.14335 0.47049-0.98386 0.74027-0.11450-0.47759
  10  -8 -15   26.82   10.49   0-0.14173 0.46924-0.98386 0.76474-0.11655-0.43898
  10  -7 -13   21.58   12.43   0-0.15046 0.47819-0.98378 0.79285-0.10546-0.37543
  10  -6 -12   65.75   10.37   0-0.14010 0.46964-0.98385 0.81947-0.11860-0.32636
  10  -5  -9    0.89   11.84   0-0.15413 0.48154-0.98368 0.84461-0.10079-0.23284
  10  -5   3   60.48   19.18   0-0.16125 0.49042-0.98340 0.84972-0.09169 0.20243
  10  -4  -6   76.19   11.42   0-0.14324 0.47072-0.98386 0.87603-0.11463-0.10772
  10  -4  -5   43.83   14.54   0-0.14821 0.47623-0.98382 0.87629-0.10833-0.07885
  10  -4  -1   35.09   14.68   0-0.14895 0.47833-0.98380 0.87678-0.10738 0.06905
  11 -12 -18    4.69   10.16   0-0.14551 0.50721-0.98385 0.65593-0.11176-0.55644
  11 -11 -17   28.97   12.06   0-0.14533 0.50815-0.98385 0.68641-0.11198-0.51765
  11 -10 -16   21.41   11.70   0-0.14632 0.50761-0.98384 0.71210-0.11073-0.48248
  11  -9 -15    1.03    9.25   0-0.14335 0.50495-0.98386 0.73846-0.11450-0.44441
  11  -8 -14   21.20    9.59   0-0.14010 0.50122-0.98385 0.76544-0.11860-0.40122
  11  -7 -12   87.06   10.57   0-0.14579 0.50664-0.98384 0.79395-0.11140-0.33408
  11  -6 -10   36.84    9.61   0-0.14605 0.50743-0.98384 0.82086-0.11107-0.26075
  11  -5  -7   10.23   13.25   0-0.14545 0.50595-0.98385 0.84986-0.11183-0.14858
  12 -13 -18    5.77    9.81   0-0.14605 0.53959-0.98384 0.63150-0.11107-0.55436
  12 -12 -17   14.72   12.00   0-0.15125 0.54396-0.98376 0.65305-0.10446-0.52446
  12 -11 -16    4.49   11.78   0-0.14506 0.54012-0.98385 0.68781-0.11232-0.48253
  12 -10 -15    7.86   11.56   0-0.14886 0.54012-0.98381 0.71075-0.10751-0.44830
  12  -9 -14    3.44   10.00   0-0.14335 0.53727-0.98386 0.73988-0.11450-0.40264
  12  -8 -12   28.29   11.79   0-0.14966 0.54393-0.98379 0.76679-0.10649-0.33895
  12  -7 -11   13.91   10.17   0-0.14010 0.53426-0.98385 0.79388-0.11860-0.28885
  12  -7   4   10.54   17.88   0-0.16788 0.56354-0.98302 0.79579-0.08318 0.23015
  12  -6  -8   65.38   10.80   0-0.14532 0.53910-0.98385 0.82133-0.11199-0.18660
  13 -13 -17    0.19   11.46   0-0.15413 0.57649-0.98368 0.62489-0.10079-0.52413
  13 -12 -16   -7.38   12.05   0-0.14857 0.57518-0.98381 0.65739-0.10788-0.48453
  13 -11 -15   -2.41   12.13   0-0.14713 0.57330-0.98383 0.68494-0.10970-0.44740
  13 -10 -14   14.33    9.21   0-0.14364 0.57207-0.98386 0.71275-0.11412-0.40376
  13  -8 -11    9.02    9.70   0-0.14335 0.57023-0.98386 0.76676-0.11450-0.29340
  13  -7  -9   22.44    9.16   0-0.14072 0.56881-0.98386 0.79344-0.11783-0.21622
  13  -7  -8   11.77   12.60   0-0.14889 0.57569-0.98381 0.79568-0.10746-0.18865
  13  -7   2   67.09   14.70   0-0.15532 0.58381-0.98365 0.79546-0.09927 0.17265
  13  -6  -4    5.99   10.71   0-0.14249 0.57018-0.98386 0.82184-0.11559-0.03221
  13  -6  -3  103.15   11.60   0-0.14322 0.57103-0.98386 0.82207-0.11466 0.00241
  14 -13 -16    4.50   10.05   0-0.14335 0.60469-0.98386 0.63304-0.11450-0.48113
  14 -12 -15    3.54   10.13   0-0.14335 0.60530-0.98386 0.65941-0.11450-0.44374
  14 -11 -14   11.67    9.49   0-0.14349 0.60359-0.98386 0.68588-0.11432-0.40450
  14  -9 -11    9.58   10.22   0-0.14389 0.60430-0.98386 0.74013-0.11381-0.29374
  14  -8  -9   16.10    9.50   0-0.14317 0.60276-0.98386 0.76711-0.11473-0.21937
  14  -8  -8   15.19   12.45   0-0.14957 0.61123-0.98379 0.76809-0.10660-0.19131
  14  -8   2   79.30   15.13   0-0.15843 0.62029-0.98353 0.76825-0.09530 0.16856
  14  -7  -5   11.65   10.40   0-0.14335 0.60333-0.98386 0.79512-0.11450-0.07097
  14  -7  -4    0.27   12.30   0-0.14971 0.60906-0.98379 0.79296-0.10643-0.04233
  14  -7  -3   15.23   12.33   0-0.14595 0.60837-0.98384 0.79484-0.11120-0.00151
  14  -7  -2   29.62   12.22   0-0.14530 0.60621-0.98385 0.79584-0.11202 0.03748
  15 -13 -15    5.29   10.60   0-0.14335 0.63622-0.98386 0.63111-0.11450-0.44176
  15 -12 -14   -2.84   10.36   0-0.14281 0.63467-0.98386 0.65765-0.11518-0.40392
  15 -11 -12   -2.63   12.11   0-0.14982 0.64448-0.98379 0.68478-0.10628-0.33869
  15 -11   6   26.96   19.95   0-0.16904 0.66365-0.98294 0.68734-0.08170 0.30237
  15 -10 -11    1.28    9.82   0-0.14335 0.63670-0.98386 0.71299-0.11450-0.29259
  15  -9  -9   -1.05   10.36   0-0.14335 0.63550-0.98386 0.74030-0.11450-0.21925
  15  -9  -8    2.37   12.60   0-0.14335 0.64052-0.98386 0.74606-0.11450-0.18284
  15  -9   2    2.56   14.37   0-0.16337 0.65626-0.98329 0.73904-0.08898 0.16270
  15  -8  -5   26.33   10.70   0-0.14335 0.63650-0.98386 0.76892-0.11450-0.07035
  15  -8  -4    7.48   12.86   0-0.14922 0.64078-0.98380 0.76777-0.10705-0.03905
  15  -8  -3   51.30   13.33   0-0.14815 0.64164-0.98382 0.76824-0.10840-0.00426
  15  -8  -2    9.85   12.64   0-0.14611 0.64050-0.98384 0.76858-0.11100 0.03616
  16 -13 -13   25.45   12.78   0-0.14877 0.67594-0.98381 0.63316-0.10761-0.37549
  16 -13   7   17.34   20.37   0-0.17899 0.70529-0.98212 0.63270-0.06885 0.32647
  16 -12 -12    8.29   12.59   0-0.14995 0.67469-0.98379 0.65571-0.10612-0.33749
  16 -11 -11   32.14   10.32   0-0.14186 0.66750-0.98386 0.68432-0.11638-0.29249
  16 -11 -10   22.14   12.08   0-0.14957 0.67692-0.98379 0.68669-0.10660-0.26439
  16 -11   4   10.35   16.09   0-0.15596 0.68422-0.98362 0.68971-0.09846 0.24503
  16 -10  -9    5.08   10.07   0-0.14065 0.66652-0.98385 0.71326-0.11792-0.21692
  16 -10  -8   26.81   12.75   0-0.14792 0.67494-0.98382 0.71363-0.10870-0.18841
  16 -10   2   13.60   14.91   0-0.15246 0.67937-0.98373 0.71488-0.10292 0.17555
  16  -9  -5   -8.05    9.91   0-0.14281 0.66938-0.98386 0.74049-0.11518-0.07041
  16  -9  -4   11.85   12.63   0-0.14612 0.67096-0.98384 0.74172-0.11099-0.03638
  16  -9  -3   -3.11   12.75   0-0.14551 0.67236-0.98385 0.74156-0.11176 0.00140
  16  -9  -2   98.20   13.15   0-0.14478 0.67189-0.98385 0.74131-0.11269 0.03640
  17 -14 -13   11.23   10.99   0-0.14517 0.70465-0.98385 0.60509-0.11219-0.36908
  17 -13 -12  -10.09   10.66   0-0.14281 0.70162-0.98386 0.63091-0.11518-0.32993
  17 -12 -10   29.67   12.67   0-0.14509 0.70521-0.98385 0.65930-0.11228-0.26028
  17 -11  -8   14.70   10.15   0-0.14379 0.70299-0.98386 0.68731-0.11394-0.18383
  17 -11  -7   -3.96   12.55   0-0.14946 0.70988-0.98380 0.68803-0.10673-0.15278
  17 -11   1   -2.73   14.60   0-0.15274 0.71426-0.98372 0.68862-0.10257 0.13686
  18 -17   8    1.61   21.22   0-0.16469 0.76036-0.98322 0.52880-0.08728 0.38275
  18 -16   7    2.34   20.10   0-0.17119 0.76456-0.98279 0.55319-0.07893 0.33695
  18 -15 -12   -0.24   13.86   0-0.15413 0.74269-0.98368 0.57434-0.10079-0.34307
  18 -15   6   23.26   18.46   0-0.16362 0.75676-0.98328 0.57959-0.08866 0.30891
  18 -14 -11  -15.64   12.76   0-0.14785 0.73875-0.98382 0.60346-0.10879-0.29927
  18 -13  -9    6.90   12.56   0-0.14650 0.74061-0.98384 0.63341-0.11050-0.22443
  18 -13   3    9.44   13.76   0-0.15277 0.74552-0.98372 0.63448-0.10252 0.21260
  18 -12  -7   20.36   10.31   0-0.14427 0.73598-0.98385 0.66122-0.11333-0.14779
  18 -12  -6    6.99   12.74   0-0.14862 0.74196-0.98381 0.66135-0.10781-0.11455
  18 -12   0   62.71   16.30   0-0.15202 0.74581-0.98374 0.66044-0.10348 0.10187
  19 -16   5    3.59   16.32   0-0.16162 0.78862-0.98338 0.55299-0.09122 0.27573
  19 -15 -10   10.70   13.32   0-0.14922 0.77331-0.98380 0.57647-0.10704-0.26357
  19 -14  -9    6.25   10.04   0-0.14119 0.76599-0.98386 0.60476-0.11723-0.21834
  19 -14  -8   15.22   12.67   0-0.15020 0.77359-0.98378 0.60465-0.10580-0.19060
  19 -14   2    1.08   14.08   0-0.16487 0.78411-0.98321 0.60289-0.08705 0.15742
  19 -13  -6   21.05   10.23   0-0.14316 0.76755-0.98386 0.63288-0.11474-0.10676
  19 -13  -5   21.72   12.19   0-0.14434 0.76989-0.98385 0.63491-0.11324-0.07413
  19 -13  -4    2.89   12.48   0-0.15146 0.77471-0.98375 0.63198-0.10420-0.04481
  19 -13  -3   10.86   12.46   0-0.14668 0.77362-0.98384 0.63517-0.11027-0.00237
  19 -13  -2   -1.52   13.66   0-0.14821 0.77344-0.98382 0.63459-0.10833 0.03637
  19 -13  -1   12.69   13.16   0-0.14793 0.77204-0.98382 0.63361-0.10868 0.07072
  20 -17   4    8.18   16.31   0-0.15642 0.81701-0.98361 0.52563-0.09787 0.24424
  20 -15  -7    8.61   10.83   0-0.14335 0.80200-0.98386 0.57999-0.11450-0.14541
  20 -15  -6   10.82   13.27   0-0.14752 0.80720-0.98383 0.57981-0.10921-0.11502
  20 -15   0    4.23   13.08   0-0.15262 0.81089-0.98373 0.57868-0.10272 0.10110
  21 -17   0    2.49   16.00   0-0.14791 0.84371-0.98382 0.52817-0.10871 0.10833
  21 -17   1    4.12   13.07   0-0.14580 0.83916-0.98384 0.52632-0.11139 0.14699
  21 -16  -4    5.35   10.36   0-0.14335 0.83493-0.98386 0.55066-0.11450-0.03515
  21 -16  -3   12.63   12.99   0-0.14641 0.83597-0.98384 0.55043-0.11062-0.00177
 -24  -9   4    3.97   13.40   0-0.16388-0.62917-0.98348 0.73924-0.08887 0.23494
 -24  -8   0   32.50   13.56   0-0.15850-0.63436-0.98372 0.76507-0.09575 0.09471
 -24  -8   1   11.07   13.28   0-0.16444-0.62958-0.98345 0.76515-0.08814 0.12268
 -23 -10   7   -0.72   10.65   0-0.15521-0.60358-0.98383 0.71155-0.09994 0.35736
 -23  -9   6   -5.08   12.74   0-0.16085-0.59766-0.98362 0.73725-0.09273 0.31203
 -23  -8   4   -3.61   13.41   0-0.16085-0.59740-0.98362 0.76408-0.09273 0.23868
 -23  -7  -6    6.03   14.71   0-0.16839-0.59145-0.98321 0.79147-0.08307-0.13928
 -23  -7   0   10.57   13.32   0-0.15825-0.59988-0.98373 0.79231-0.09606 0.09602
 -23  -7   1   -4.53   13.11   0-0.15440-0.60181-0.98386 0.78571-0.10097 0.13232
 -22  -9   7    8.18    9.57   0-0.15602-0.57090-0.98381 0.73834-0.09891 0.35695
 -22  -7   3    7.20   12.26   0-0.15765-0.56902-0.98375 0.79452-0.09682 0.20632
 -22  -6  -6   11.69   16.53   0-0.17356-0.55221-0.98284 0.81814-0.07642-0.14628
 -22  -6  -5   16.67   14.80   0-0.16593-0.56113-0.98336 0.81905-0.08624-0.10086
 -22  -6  -1   13.70   12.99   0-0.15896-0.56811-0.98370 0.81899-0.09516 0.05663
 -22  -6   0   12.20   12.33   0-0.16208-0.56278-0.98357 0.81983-0.09116 0.08996
 -21 -10  10    6.07   13.24   0-0.16371-0.53081-0.98348 0.71267-0.08907 0.45782
 -21  -8   7   23.65   12.56   0-0.15906-0.53565-0.98370 0.76602-0.09503 0.35350
 -21  -7   5   16.48   10.03   0-0.15509-0.53818-0.98384 0.79282-0.10009 0.28289
 -21  -6   3   11.43   12.27   0-0.16265-0.53107-0.98354 0.82176-0.09044 0.20109
 -21  -5  -5    6.12   15.32   0-0.16914-0.52343-0.98316 0.84335-0.08211-0.10367
 -21  -5  -4   -1.99   13.66   0-0.16528-0.52780-0.98340 0.84479-0.08706-0.06264
 -21  -5  -3   12.18   14.04   0-0.16444-0.52875-0.98345 0.84630-0.08814-0.02424
 -21  -5  -2   13.14   14.65   0-0.16244-0.53194-0.98355 0.84464-0.09070 0.01486
 -21  -5  -1   10.27   15.03   0-0.17026-0.52564-0.98309 0.84775-0.08067 0.04268
 -20  -8   8   14.00   10.14   0-0.15461-0.50406-0.98385 0.76667-0.10070 0.39654
 -20  -7   7   -0.40   12.86   0-0.16246-0.49617-0.98355 0.79391-0.09067 0.34987
 -20  -6   5    2.92   13.12   0-0.16515-0.49614-0.98341 0.82347-0.08724 0.27230
 -20  -5  -8    4.27   19.62   0-0.18448-0.47592-0.98183 0.84488-0.06229-0.23483
 -20  -5   2   13.38   12.40   0-0.16099-0.49981-0.98362 0.84856-0.09255 0.16688
 -19  -8   9    0.80   10.11   0-0.15440-0.47314-0.98386 0.76815-0.10097 0.43079
 -19  -7   8    4.41   12.59   0-0.16442-0.46410-0.98345 0.79701-0.08817 0.38561
 -19  -6   6    1.27   10.41   0-0.15467-0.47215-0.98385 0.82086-0.10063 0.31956
 -19  -5   4   15.21   12.13   0-0.15839-0.46946-0.98372 0.84824-0.09588 0.24181
 -19  -4  -7   20.47   19.16   0-0.17668-0.44942-0.98259 0.87124-0.07240-0.18639
 -19  -4   1   16.06   12.53   0-0.16069-0.46645-0.98363 0.87360-0.09295 0.13004
 -18 -11  13    5.06    9.97   0-0.15471-0.44066-0.98385 0.68564-0.10058 0.57976
 -18 -10  12   10.18   10.90   0-0.15353-0.44142-0.98388 0.71283-0.10207 0.54525
 -18  -9  11   -2.75   10.02   0-0.15440-0.44088-0.98386 0.74068-0.10097 0.50708
 -18  -8  10   -0.48   10.32   0-0.15494-0.43962-0.98384 0.76642-0.10028 0.46826
 -18  -7   9   30.00   12.80   0-0.16066-0.43288-0.98363 0.79487-0.09298 0.42490
 -18  -6   7    6.98   10.07   0-0.15171-0.44123-0.98392 0.82185-0.10440 0.35943
 -18  -4  -9    5.70   26.93   0-0.21489-0.37875-0.97729 0.86869-0.02246-0.31203
 -18  -4   3    1.72   12.09   0-0.15446-0.43836-0.98385 0.87284-0.10089 0.21060
 -18  -3  -5   39.79   16.58   0-0.16950-0.42295-0.98314 0.89822-0.08164-0.10338
 -18  -3  -4    0.52   14.90   0-0.16971-0.42233-0.98312 0.90207-0.08138-0.06705
 -18  -3  -3   20.26   14.60   0-0.16491-0.42904-0.98342 0.90121-0.08755-0.02405
 -18  -3  -2    1.69   14.97   0-0.16193-0.43104-0.98357 0.90056-0.09136 0.01731
 -18  -3  -1   50.68   14.97   0-0.16355-0.42946-0.98349 0.90011-0.08928 0.05216
 -17 -11  14   23.05   12.29   0-0.15942-0.40088-0.98368 0.68464-0.09457 0.60941
 -17 -10  13   34.02   12.83   0-0.15872-0.40143-0.98371 0.71337-0.09546 0.57502
 -17  -9  12   -2.91   12.31   0-0.15817-0.40246-0.98373 0.74128-0.09617 0.53765
 -17  -8  11   -1.95   11.96   0-0.15960-0.40192-0.98368 0.76742-0.09433 0.49990
 -17  -7  10   -1.87   12.18   0-0.16068-0.39920-0.98363 0.79286-0.09296 0.46065
 -17  -6   8   -5.90   10.44   0-0.15332-0.40874-0.98389 0.82139-0.10234 0.39752
 -17  -5   7   16.96   12.73   0-0.15854-0.40120-0.98372 0.84541-0.09569 0.35195
 -17  -4   5   41.28   13.50   0-0.16193-0.39837-0.98357 0.87440-0.09136 0.27530
 -17  -3   2   12.23   12.97   0-0.16325-0.39761-0.98351 0.90212-0.08967 0.16244
 -16 -12  15   24.19    9.76   0-0.15476-0.37223-0.98385 0.65993-0.10051 0.65353
 -16  -6   9    8.79   10.22   0-0.15479-0.37242-0.98385 0.82146-0.10047 0.43214
 -16  -4   6   11.52   12.87   0-0.15988-0.36631-0.98366 0.87520-0.09397 0.31529
 -16  -2  -5   -3.74   16.06   0-0.15440-0.37252-0.98386 0.92237-0.10097-0.08489
 -16  -2  -2    5.63   12.13   0-0.16206-0.36642-0.98357 0.92895-0.09119 0.01589
 -16  -2  -1   10.26   12.15   0-0.16229-0.36445-0.98356 0.92843-0.09090 0.05421
 -15 -13  16   -2.05    9.99   0-0.15278-0.34370-0.98390 0.63385-0.10303 0.69394
 -15 -11  15   -8.80   12.16   0-0.16032-0.33589-0.98365 0.68478-0.09342 0.64784
 -15 -10  14  -11.92    9.78   0-0.15575-0.33928-0.98382 0.71298-0.09925 0.61471
 -15  -9  13    8.77    9.34   0-0.15488-0.34015-0.98384 0.74157-0.10036 0.57928
 -15  -8 -17    5.00   19.45   0-0.18912-0.30516-0.98130 0.75866-0.05628-0.57119
 -15  -8  12    6.59    9.94   0-0.15386-0.33992-0.98387 0.76883-0.10165 0.54259
 -15  -7  11   18.58   10.10   0-0.15546-0.33877-0.98383 0.79504-0.09962 0.50401
 -15  -6  10   74.06   12.30   0-0.15969-0.33460-0.98367 0.82118-0.09422 0.46305
 -15  -4   7   -3.66   12.69   0-0.16014-0.33489-0.98365 0.87462-0.09365 0.35059
 -15  -3   5   -0.99   12.49   0-0.16368-0.33056-0.98349 0.90325-0.08911 0.27278
 -15  -2   2    7.12   12.86   0-0.16018-0.33319-0.98365 0.92750-0.09359 0.16582
 -14 -12  16  -13.27   10.33   0-0.15575-0.30601-0.98382 0.65932-0.09925 0.68805
 -14 -11  15    1.33   10.15   0-0.15278-0.31030-0.98390 0.68813-0.10303 0.65716
 -14  -5   9    0.37    9.66   0-0.15440-0.30712-0.98386 0.84869-0.10097 0.43145
 -14  -3   6   -1.02   13.02   0-0.16515-0.29635-0.98341 0.90382-0.08724 0.30878
 -14  -2   3   -1.43   13.17   0-0.15888-0.30334-0.98371 0.92998-0.09525 0.20587
 -14  -1  -4    3.78   15.88   0-0.17335-0.28697-0.98286 0.95382-0.07670-0.07213
 -14  -1  -3   64.97   16.57   0-0.16809-0.29319-0.98323 0.95438-0.08346-0.02844
 -14  -1  -2    6.48   13.99   0-0.16351-0.29669-0.98349 0.95377-0.08934 0.01438
 -13 -13  17    7.50   10.19   0-0.15440-0.27579-0.98386 0.63397-0.10097 0.72392
 -13 -10  15    3.62   12.19   0-0.16171-0.26738-0.98358 0.71546-0.09164 0.64702
 -13  -9  14    7.60    9.61   0-0.15655-0.27275-0.98379 0.74143-0.09822 0.61462
 -13  -8 -18   13.11   16.69   0-0.17238-0.25721-0.98293 0.76280-0.07794-0.58908
 -13  -8  13   16.29    9.78   0-0.15471-0.27287-0.98385 0.76902-0.10057 0.57957
 -13  -7 -17    9.42   16.57   0-0.18052-0.24850-0.98223 0.78723-0.06744-0.55999
 -13  -7  12   11.30    9.57   0-0.15494-0.27460-0.98384 0.79440-0.10028 0.54325
 -13  -6  11   17.89   12.35   0-0.15753-0.27188-0.98376 0.82184-0.09698 0.50207
 -13  -4 -13   21.66   21.09   0-0.19693-0.23253-0.98028 0.86756-0.04608-0.43445
 -13  -4   8   -6.31    9.47   0-0.15386-0.27490-0.98387 0.87608-0.10165 0.39713
 -13  -2   4   45.20   10.97   0-0.15440-0.27470-0.98386 0.92917-0.10097 0.24693
 -13  -1   1    6.78   12.63   0-0.15765-0.26749-0.98375 0.95384-0.09683 0.13281
 -12 -11  16   -5.22    9.81   0-0.15575-0.24027-0.98382 0.68619-0.09925 0.68827
 -12 -10  15    3.81    9.47   0-0.15171-0.24375-0.98392 0.71430-0.10440 0.65771
 -12  -5 -15   69.04   20.19   0-0.18293-0.21359-0.98199 0.84234-0.06430-0.49010
 -12  -5  10   25.77    9.73   0-0.15349-0.24177-0.98388 0.84992-0.10212 0.46976
 -12  -4   9   86.48   12.38   0-0.16063-0.23445-0.98363 0.87494-0.09301 0.42521
 -12  -3   7    8.35   10.61   0-0.15548-0.24242-0.98383 0.90128-0.09960 0.36020
 -12  -2   5   18.16   13.36   0-0.15829-0.23719-0.98373 0.93019-0.09601 0.28073
 -12  -1   2  674.40   19.31   0-0.15750-0.23871-0.98376 0.95596-0.09702 0.16924
 -11 -14  18   -8.63   10.33   0-0.15305-0.21048-0.98389 0.60706-0.10268 0.76794
 -11 -12  17   -9.23   12.83   0-0.15906-0.20467-0.98370 0.66201-0.09502 0.72283
 -11  -8  14   53.50   12.62   0-0.16153-0.20081-0.98359 0.76829-0.09186 0.60980
 -11  -7  13   39.62   12.25   0-0.16053-0.20262-0.98364 0.79534-0.09314 0.57331
 -11  -6  12   23.73   12.00   0-0.16139-0.20111-0.98360 0.82292-0.09205 0.53339
 -11  -4   9   63.21   10.04   0-0.15230-0.20935-0.98391 0.87590-0.10364 0.43650
 -11  -1   3   29.36   15.02   0-0.15709-0.20503-0.98377 0.95655-0.09755 0.20739
 -10 -13  18   11.21   13.28   0-0.16060-0.17081-0.98363 0.63226-0.09306 0.75759
 -10 -12  17   18.54   10.25   0-0.15358-0.17519-0.98388 0.66176-0.10201 0.73092
 -10 -10  16    2.48   11.98   0-0.16068-0.16873-0.98363 0.71335-0.09296 0.68230
 -10  -9 -20   19.84   15.11   0-0.16333-0.16766-0.98350 0.73701-0.08957-0.65111
 -10  -9  15    5.34   12.57   0-0.15868-0.17097-0.98371 0.74124-0.09550 0.65127
 -10  -8 -19    9.92   16.01   0-0.16804-0.16379-0.98323 0.76323-0.08352-0.62121
 -10  -8  14   14.68   10.11   0-0.15440-0.17560-0.98386 0.76921-0.10097 0.61657
 -10  -7  13   30.32   10.21   0-0.15363-0.17492-0.98388 0.79596-0.10195 0.58174
 -10  -6 -17   47.20   16.08   0-0.17220-0.15820-0.98295 0.81677-0.07817-0.55068
 -10  -6  12   65.27   10.04   0-0.15483-0.17503-0.98384 0.82208-0.10042 0.54403
 -10  -5 -16   21.06   13.28   0-0.16730-0.16227-0.98328 0.84395-0.08447-0.50687
 -10  -5  11   11.82   11.75   0-0.16162-0.16829-0.98359 0.85134-0.09175 0.49916
 -10  -3 -13    8.43   16.60   0-0.17027-0.15892-0.98308 0.89980-0.08066-0.40136
 -10  -3   8    7.62    9.56   0-0.15491-0.17536-0.98384 0.90244-0.10031 0.39554
 -10  -2 -11   10.98   20.08   0-0.19032-0.14107-0.98115 0.92292-0.05471-0.35308
 -10  -2   6   75.82   12.13   0-0.15230-0.17703-0.98391 0.92971-0.10364 0.32469
 -10  -1   4  116.44   16.65   0-0.16133-0.16898-0.98360 0.95656-0.09213 0.23876
 -10   0   0   17.23   16.98   0-0.16687-0.16086-0.98331 0.98315-0.08502 0.08336
  -9 -13  18   -1.28   10.67   0-0.15655-0.14125-0.98379 0.63331-0.09822 0.76294
  -9 -10  16   -7.03   12.03   0-0.15906-0.13792-0.98370 0.71669-0.09502 0.68591
  -9  -9  15    4.02   10.06   0-0.15225-0.14230-0.98391 0.74180-0.10371 0.65767
  -9  -5  11    2.54    9.78   0-0.15225-0.14343-0.98391 0.85009-0.10371 0.50920
  -9  -4 -15   12.41   14.47   0-0.16714-0.13062-0.98329 0.87074-0.08469-0.46963
  -9  -4  10   10.45   11.64   0-0.16256-0.13018-0.98354 0.87881-0.09056 0.46163
  -9   0   1    5.66   15.23   0-0.15983-0.13546-0.98367 0.98207-0.09404 0.13110
  -8 -13  18   19.84   10.08   0-0.15390-0.10959-0.98387 0.63648-0.10161 0.76566
  -8 -11  17   13.43   12.25   0-0.16076-0.10346-0.98363 0.68772-0.09286 0.72095
  -8 -10  16   -1.16   10.03   0-0.15332-0.11058-0.98389 0.71457-0.10234 0.69320
  -8  -4  10    7.57    9.98   0-0.15332-0.10806-0.98389 0.87715-0.10234 0.47067
  -8  -2 -12    6.00   14.68   0-0.16492-0.10044-0.98342 0.92696-0.08752-0.35667
  -8  -2   7  317.90   15.49   0-0.15765-0.10700-0.98375 0.92992-0.09682 0.35454
  -8  -1   5  176.74   16.26   0-0.16177-0.10269-0.98358 0.95676-0.09157 0.27464
  -7 -14  19   -9.23   13.02   0-0.16032-0.07117-0.98365 0.60675-0.09342 0.79395
  -7 -11  17   13.62   12.83   0-0.15684-0.07361-0.98378 0.68835-0.09786 0.72416
  -7  -3 -14    6.62   14.93   0-0.16468-0.06505-0.98343 0.89873-0.08784-0.42939
  -7  -3   9    3.33   12.66   0-0.15587-0.07376-0.98381 0.90209-0.09910 0.42829
  -7  -2   7    3.17   11.14   0-0.15278-0.07909-0.98390 0.93196-0.10303 0.35683
  -7  -1 -10   29.26   17.17   0-0.17012-0.06122-0.98310 0.95377-0.08085-0.28949
  -7  -1   5   32.84   12.52   0-0.15602-0.07588-0.98381 0.95702-0.09891 0.28283
  -7   0   2  151.52   17.88   0-0.15845-0.07330-0.98372 0.98346-0.09580 0.16793
  -6 -14  19   16.50   12.60   0-0.16202-0.03596-0.98357 0.60887-0.09125 0.79486
  -6 -11  17   14.64   10.39   0-0.15523-0.04404-0.98383 0.68881-0.09991 0.72628
  -6  -7 -19    5.88   13.04   0-0.15548-0.04259-0.98382 0.79280-0.09959-0.60448
  -6  -7  14    7.46   13.00   0-0.16147-0.03661-0.98359 0.79363-0.09195 0.61040
  -6  -6 -18   -1.15   13.07   0-0.16515-0.03562-0.98341 0.81504-0.08724-0.57471
  -6  -6  13   10.38   12.38   0-0.15844-0.04001-0.98372 0.82057-0.09581 0.57332
  -6  -3 -14   19.24   14.52   0-0.16724-0.03085-0.98328 0.89885-0.08455-0.43315
  -6  -3   9   11.75   10.79   0-0.15709-0.04132-0.98377 0.90360-0.09754 0.42979
  -6  -1   5  641.01   17.31   0-0.15181-0.04706-0.98392 0.95728-0.10426 0.28865
  -6   0  -7    2.18   21.51   0-0.16998-0.02878-0.98310 0.98308-0.08103-0.17616
  -6   0   2  229.41   17.31   0-0.15281-0.04627-0.98390 0.98390-0.10300 0.17564
  -5 -14  19   14.42   12.31   0-0.15888-0.00714-0.98371 0.60834-0.09525 0.79616
  -5 -11  17    2.43   10.47   0-0.15494-0.01019-0.98384 0.68828-0.10028 0.72821
  -5  -8 -20    3.02   12.32   0-0.15582-0.01226-0.98381 0.76469-0.09915-0.64100
  -5  -7 -19    7.31   13.69   0-0.15870-0.00797-0.98371 0.79124-0.09548-0.60808
  -5  -7  14   15.48   12.47   0-0.16117-0.00413-0.98361 0.79599-0.09232 0.60861
  -5  -6 -18   16.28   13.11   0-0.15750-0.00842-0.98376 0.81981-0.09702-0.56908
  -5  -6  13   44.43   12.36   0-0.16147-0.00407-0.98359 0.82239-0.09195 0.57233
  -5  -3 -14    3.63   14.05   0-0.16675 0.00226-0.98331 0.90074-0.08517-0.43056
  -5  -3   9  379.15   13.84   0-0.15534-0.01066-0.98383 0.90362-0.09977 0.43190
  -4 -14  19    9.26   12.95   0-0.15818 0.02570-0.98373 0.60709-0.09614 0.79687
  -4 -11  17   -9.26   10.90   0-0.15467 0.02238-0.98385 0.68879-0.10063 0.72761
  -4  -8 -20   -2.39   13.17   0-0.15835 0.02467-0.98373 0.76234-0.09594-0.64357
  -4  -7 -19   16.79   12.44   0-0.15860 0.02541-0.98372 0.79227-0.09561-0.60639
  -4  -7  14   44.16   13.53   0-0.16246 0.03067-0.98355 0.79655-0.09067 0.60733
  -4  -6 -18    8.93   13.66   0-0.15618 0.02310-0.98380 0.81972-0.09871-0.56893
  -4  -6  13    4.48   12.59   0-0.15598 0.02363-0.98381 0.81957-0.09896 0.57609
  -4  -5 -17   18.53   12.14   0-0.15691 0.02434-0.98378 0.84511-0.09777-0.53059
  -4  -3 -14   80.04   14.81   0-0.16571 0.03352-0.98337 0.89987-0.08652-0.43129
  -4  -3   9   52.27   12.92   0-0.15650 0.02359-0.98379 0.90402-0.09829 0.43084
  -3 -14  19    5.79   13.76   0-0.15772 0.05669-0.98375 0.60690-0.09673 0.79553
  -3 -11  17   -5.27   13.13   0-0.15870 0.06020-0.98371 0.68988-0.09548 0.72460
  -3  -7 -19   29.48   12.81   0-0.15829 0.05861-0.98373 0.79050-0.09601-0.60653
  -3  -6 -18   20.42   13.50   0-0.15538 0.05613-0.98383 0.82018-0.09972-0.56613
  -3  -3 -14   63.28   13.32   0-0.16305 0.06302-0.98352 0.89992-0.08993-0.42810
  -3  -3   9   41.07   15.90   0-0.15833 0.05789-0.98373 0.90404-0.09596 0.42784
  -3  -1   5  815.64   21.33   0-0.15284 0.05283-0.98390 0.95776-0.10295 0.28744
  -3   0  -7   -0.77   17.25   0-0.16062 0.06097-0.98363 0.98371-0.09303-0.16623
  -3   0   2   21.13   22.10   0-0.15486 0.05818-0.98384 0.98441-0.10038 0.17148
  -2 -14  19   18.04   13.24   0-0.16074 0.09627-0.98363 0.60654-0.09288 0.79214
  -2 -11  17   10.40   12.28   0-0.16201 0.09643-0.98357 0.68972-0.09126 0.72099
  -2  -3 -14   12.58   12.92   0-0.15817 0.09082-0.98373 0.90033-0.09617-0.42244
  -2  -2   7   65.71   13.23   0-0.15473 0.08693-0.98385 0.93110-0.10055 0.35914
  -2  -1 -10   11.60   14.56   0-0.15952 0.09279-0.98368 0.95625-0.09443-0.27451
  -2  -1   5  332.47   20.79   0-0.15962 0.09187-0.98368 0.95762-0.09431 0.27834
  -1 -13  18    4.55   10.20   0-0.15332 0.11911-0.98389 0.63472-0.10234 0.76668
  -1 -11  17   15.41   12.55   0-0.16009 0.12814-0.98366 0.68820-0.09372 0.71763
  -1 -10  16   -7.39    9.78   0-0.15467 0.12147-0.98385 0.71582-0.10063 0.69126
  -1  -4 -15   14.10   13.18   0-0.16503 0.13120-0.98341 0.87255-0.08739-0.46767
  -1  -4  10    9.10   14.17   0-0.15952 0.12630-0.98368 0.87992-0.09444 0.46279
  -1  -2 -12    4.46   12.78   0-0.15657 0.12383-0.98379 0.92884-0.09820-0.34635
  -1   0  -6    4.91   17.39   0-0.16293 0.12857-0.98352 0.98265-0.09007-0.13290
   0 -15  19   17.01   13.17   0-0.15892 0.15943-0.98370 0.58316-0.09521 0.79964
   0 -13  18   22.44   13.22   0-0.15992 0.16048-0.98366 0.63425-0.09392 0.75965
   0 -10 -21   12.04   13.37   0-0.16117 0.15906-0.98361 0.70895-0.09233-0.68454
   0 -10  16    9.94   12.36   0-0.15702 0.15624-0.98377 0.71502-0.09762 0.68523
   0  -9  15    3.95    9.80   0-0.15409 0.15404-0.98387 0.74257-0.10137 0.65578
   0  -5  11    2.09   10.26   0-0.15440 0.15845-0.98386 0.85107-0.10097 0.50536
   0  -4 -15    2.18   13.22   0-0.15558 0.15503-0.98382 0.87535-0.09946-0.45521
   0  -1  -9    5.81   15.28   0-0.16314 0.16183-0.98351 0.95673-0.08981-0.24002
   0  -1   4 1527.22   34.88   0-0.15393 0.15261-0.98387 0.95786-0.10156 0.24981
   0   0  -5   23.01   20.92   0-0.15900 0.15916-0.98370 0.98336-0.09511-0.08980
   1 -15  19    4.96   12.79   0-0.15890 0.19161-0.98370 0.58006-0.09523 0.79491
   1 -10 -21   -8.43   10.20   0-0.15386 0.18585-0.98387 0.71068-0.10165-0.67605
   1  -9 -20   10.58   12.24   0-0.15839 0.18998-0.98372 0.73823-0.09588-0.64473
   1  -9  15   31.32   12.61   0-0.16276 0.19580-0.98353 0.74304-0.09029 0.64418
   1  -8 -19   27.85   12.90   0-0.16109 0.19425-0.98361 0.76505-0.09243-0.61145
   1  -8  14   34.00   13.05   0-0.15820 0.19144-0.98373 0.76992-0.09612 0.61312
   1  -7 -18    8.54   12.11   0-0.15719 0.18840-0.98377 0.79754-0.09741-0.57052
   1  -7  13   14.82   12.63   0-0.15653 0.19010-0.98379 0.79662-0.09825 0.57838
   1  -6 -17   19.70   12.93   0-0.16125 0.19310-0.98360 0.81951-0.09223-0.53699
   1  -6  12   -2.51   11.88   0-0.15960 0.19282-0.98368 0.82428-0.09433 0.53716
   1  -5 -16   10.94   12.68   0-0.16211 0.19405-0.98356 0.84263-0.09113-0.49978
   1  -3 -13    3.81   12.98   0-0.16384 0.19473-0.98348 0.89771-0.08891-0.39289
   1  -3   8  137.39   16.74   0-0.16207 0.19382-0.98357 0.90420-0.09117 0.38639
   1  -2 -11   32.12   13.67   0-0.16052 0.19385-0.98364 0.92870-0.09316-0.31416
   1  -2   6  226.90   19.19   0-0.15927 0.19116-0.98369 0.93135-0.09476 0.31623
   2 -12  17   -1.21   13.68   0-0.16300 0.22828-0.98352 0.66261-0.08998 0.71719
   2  -8 -19    2.02   10.55   0-0.15494 0.21864-0.98384 0.76577-0.10028-0.60238
   2  -7 -18    8.87   10.51   0-0.15503 0.21958-0.98384 0.79302-0.10017-0.56582
   2  -6 -17    6.26   10.97   0-0.15440 0.21894-0.98386 0.81864-0.10097-0.52853
   2  -4 -14   12.49   12.44   0-0.15911 0.22419-0.98370 0.87684-0.09496-0.42311
   2  -4   9  131.43   16.14   0-0.15660 0.22206-0.98379 0.87746-0.09817 0.43085
   2  -1  -8    7.20   11.83   0-0.15415 0.22009-0.98386 0.95569-0.10129-0.19527
   3 -16  19   22.31   14.04   0-0.15952 0.25814-0.98368 0.55354-0.09444 0.79511
   3 -14  18  -11.29   14.96   0-0.16515 0.26578-0.98341 0.60673-0.08724 0.75284
   3 -11 -21   16.11   13.33   0-0.15878 0.25632-0.98371 0.68285-0.09538-0.68192
   3 -11  16    4.33   14.77   0-0.16102 0.25860-0.98362 0.68897-0.09252 0.68128
   3  -5 -15   13.23   13.30   0-0.16139 0.25886-0.98360 0.84645-0.09205-0.46323
   3  -5  10   23.75   13.51   0-0.15992 0.25888-0.98366 0.85053-0.09393 0.46351
   3  -3 -12   30.20   13.39   0-0.15794 0.25668-0.98374 0.90141-0.09646-0.34711
   3  -3   7    1.21   16.80   0-0.16997 0.26898-0.98311 0.90395-0.08105 0.33935
   3  -2 -10  118.98   12.78   0-0.15491 0.25333-0.98384 0.92867-0.10032-0.27001
   4 -13  17   12.95   12.82   0-0.16367 0.29607-0.98349 0.63655-0.08913 0.71617
   4 -10 -20   -9.73   10.06   0-0.15467 0.28502-0.98385 0.71135-0.10063-0.64033
   4  -9 -19   -3.89   12.45   0-0.15924 0.28939-0.98369 0.73717-0.09479-0.60849
   4  -9  14    3.39   14.52   0-0.15868 0.29026-0.98371 0.74093-0.09551 0.61042
   4  -8 -18   10.88   12.66   0-0.15680 0.28837-0.98378 0.76835-0.09791-0.56929
   4  -8  13   17.84   12.36   0-0.16268 0.29378-0.98354 0.77071-0.09040 0.57052
   4  -7 -17   10.91   12.36   0-0.15612 0.28841-0.98380 0.79401-0.09878-0.53308
   4  -7  12   30.71   13.43   0-0.16439 0.29589-0.98345 0.79724-0.08820 0.53158
   4  -6 -16   22.30   10.62   0-0.15566 0.28649-0.98382 0.82062-0.09937-0.49250
   4  -4 -13   -3.69   12.29   0-0.15978 0.29091-0.98367 0.87427-0.09411-0.38708
   4  -4   8    6.71   16.62   0-0.16027 0.29132-0.98365 0.87699-0.09348 0.38869
   4  -2  -9   10.95   11.27   0-0.15518 0.28540-0.98383 0.93034-0.09998-0.23037
   4  -1  -4  547.47   19.62   0-0.15671 0.28894-0.98379 0.95687-0.09802-0.05064
   4  -1  -3 4908.82   48.81   0-0.16127 0.29350-0.98360 0.95679-0.09220-0.01930
   4  -1  -2 8690.87   67.63   0-0.16160 0.29391-0.98359 0.95687-0.09177 0.01747
   4  -1  -1  592.19   27.38   0-0.15433 0.28639-0.98386 0.95736-0.10106 0.06387
   5 -12  16    9.32   14.45   0-0.16056 0.32421-0.98364 0.65997-0.09310 0.68209
   5  -5 -14   -7.31   11.55   0-0.15906 0.32364-0.98370 0.84571-0.09502-0.42282
   5  -5   9    4.06   18.32   0-0.16997 0.33372-0.98311 0.85138-0.08105 0.41135
   5  -2  -8    4.53   11.51   0-0.15399 0.31682-0.98387 0.92926-0.10149-0.19157
   5  -2   2  741.21   44.07   0-0.19119 0.35558-0.98105 0.92780-0.05357 0.12791
   6 -16  18    7.84   15.27   0-0.16401 0.36303-0.98347 0.55339-0.08870 0.75341
   6 -11 -20   10.00   10.70   0-0.15399 0.35120-0.98387 0.68426-0.10150-0.63724
   6 -10 -19   13.41   10.33   0-0.15655 0.35296-0.98379 0.71284-0.09822-0.60421
   6 -10  14   -7.07   13.77   0-0.16608 0.36343-0.98335 0.71517-0.08603 0.60213
   6  -9 -18   -3.76   12.21   0-0.15942 0.35603-0.98368 0.73745-0.09456-0.57217
   6  -9  13    2.65   14.24   0-0.17246 0.36985-0.98293 0.74617-0.07784 0.55904
   6  -8 -17   17.27   12.25   0-0.15928 0.35650-0.98369 0.76541-0.09474-0.53408
   6  -8  12   32.26   14.25   0-0.16279 0.36070-0.98353 0.76949-0.09025 0.53271
   6  -7 -16   -6.83    9.99   0-0.15548 0.35276-0.98383 0.79444-0.09960-0.49280
   6  -7  11   86.18   16.87   0-0.16841 0.36577-0.98321 0.79575-0.08304 0.48876
   6  -6 -15   19.73   10.11   0-0.15329 0.34913-0.98389 0.81980-0.10238-0.45246
   6  -5 -13   -5.46   11.49   0-0.16050 0.35811-0.98364 0.84874-0.09319-0.38809
   6  -3  -9   13.27   12.65   0-0.16234 0.35854-0.98355 0.90196-0.09083-0.24154
   6  -2  -6   27.80   11.55   0-0.15366 0.35051-0.98388 0.92950-0.10191-0.12083
   6  -2  -5   24.05   14.34   0-0.16152 0.35875-0.98359 0.92977-0.09188-0.09247
   6  -2   0 2000.21   37.67   0-0.16178 0.35900-0.98358 0.93064-0.09154 0.09144
   7 -17  18    2.96   13.04   0-0.16263 0.39379-0.98354 0.52874-0.09046 0.75564
   7 -15  17    7.99   14.92   0-0.16910 0.40133-0.98316 0.58181-0.08216 0.71158
   7 -12 -20   13.44   13.55   0-0.15737 0.38800-0.98376 0.65770-0.09718-0.64396
   7 -12  15    8.85   13.22   0-0.16729 0.39846-0.98328 0.66290-0.08449 0.63871
   7  -6 -14   24.41    9.91   0-0.15655 0.38667-0.98379 0.82032-0.09822-0.42036
   7  -6   9    6.44   18.96   0-0.17350 0.40244-0.98285 0.82255-0.07650 0.40889
   7  -3  -8  281.37   12.90   0-0.15440 0.38465-0.98386 0.90272-0.10097-0.19523
   8 -16  17    7.72   14.79   0-0.16597 0.43056-0.98336 0.55556-0.08617 0.71544
   8 -14  16    0.48   16.04   0-0.15957 0.42135-0.98368 0.60436-0.09438 0.68064
   8 -10 -18   15.53    9.91   0-0.15384 0.41659-0.98387 0.71159-0.10168-0.56429
   8  -9 -17    9.03    9.83   0-0.15386 0.41661-0.98387 0.73943-0.10165-0.52748
   8  -8 -16   17.20   10.10   0-0.15294 0.41500-0.98389 0.76632-0.10283-0.48920
   8  -6 -13    6.80   11.67   0-0.15817 0.42197-0.98373 0.82084-0.09617-0.38441
   8  -4  -9   -3.83   11.19   0-0.16515 0.42802-0.98341 0.87024-0.08724-0.24551
   8  -3  -6   25.55   11.40   0-0.15210 0.41518-0.98391 0.90313-0.10390-0.11760
   8  -3  -5  302.44   17.63   0-0.15850 0.42192-0.98372 0.90339-0.09575-0.08951
   8  -3   0    5.27   15.03   0-0.15942 0.42100-0.98368 0.90417-0.09457 0.09458
   9 -15  16    2.79   16.25   0-0.18159 0.48020-0.98213 0.58343-0.06604 0.65964
   9 -12 -19   10.79   10.46   0-0.15440 0.44929-0.98386 0.65778-0.10097-0.60311
   9 -11 -18   15.78   12.41   0-0.15903 0.45429-0.98370 0.68298-0.09506-0.57065
   9 -11  13   -3.57   16.21   0-0.17640 0.47514-0.98261 0.68841-0.07275 0.55376
   9 -10 -17    9.47   11.57   0-0.15746 0.45315-0.98376 0.71276-0.09707-0.53416
   9  -9 -16   -0.43   12.33   0-0.15440 0.45123-0.98386 0.74389-0.10097-0.49192
   9  -8 -15   33.42    9.89   0-0.15540 0.45074-0.98383 0.76706-0.09969-0.45569
   9  -8  10   66.20   23.93   0-0.18794 0.48499-0.98144 0.76714-0.05780 0.42703
   9  -6 -12   13.42    9.61   0-0.15639 0.45258-0.98380 0.82210-0.09843-0.34555
   9  -5 -10   -5.31   11.28   0-0.15440 0.45262-0.98386 0.85073-0.10097-0.26855
   9  -4  -7   19.08   13.05   0-0.15924 0.45447-0.98369 0.87674-0.09479-0.16263
  10 -16  16    6.07   16.13   0-0.17247 0.50180-0.98293 0.55548-0.07782 0.66757
  10 -13  14   10.93   17.72   0-0.17391 0.50275-0.98281 0.63481-0.07597 0.59206
  10 -12 -18   -3.00   13.20   0-0.15978 0.48769-0.98367 0.65761-0.09411-0.57301
  10 -11 -17   -0.03   12.06   0-0.16193 0.49056-0.98357 0.68452-0.09136-0.53817
  10 -10 -16    1.31   11.45   0-0.16031 0.48996-0.98365 0.71313-0.09343-0.50046
  10  -9 -15   -2.01   12.40   0-0.15996 0.48842-0.98366 0.73984-0.09388-0.46198
  10  -8 -14    6.03    9.56   0-0.15655 0.48502-0.98379 0.76625-0.09822-0.42102
  10  -6 -11   14.87    9.78   0-0.15411 0.48275-0.98386 0.82086-0.10134-0.30611
  10  -5  -8    3.80   12.31   0-0.16085 0.48549-0.98362 0.85200-0.09273-0.19973
  10  -4  -4    5.27   12.02   0-0.15440 0.48226-0.98386 0.87654-0.10097-0.04408
  10  -4  -3    1.38   12.32   0-0.15440 0.48421-0.98386 0.87669-0.10097-0.01010
  10  -4  -2  206.08   14.25   0-0.15440 0.48348-0.98386 0.87692-0.10097 0.02670
  11 -17  16    5.65   18.83   0-0.17572 0.53812-0.98267 0.52691-0.07363 0.66235
  11 -14  14    2.27   20.12   0-0.18274 0.54586-0.98201 0.60846-0.06455 0.58143
  11 -13 -18    8.41   12.14   0-0.15793 0.52003-0.98374 0.63324-0.09646-0.57215
  11  -9 -14   50.04   11.97   0-0.15933 0.52174-0.98369 0.74021-0.09468-0.42387
  11  -8 -13   -0.42    9.59   0-0.15440 0.51582-0.98386 0.76873-0.10097-0.37830
  11  -7 -11   -0.51   11.63   0-0.15960 0.52194-0.98368 0.79422-0.09433-0.31222
  11  -6  -9    9.44   12.04   0-0.15595 0.51873-0.98381 0.82292-0.09899-0.23467
  11  -5  -6   17.01   10.51   0-0.15420 0.51440-0.98386 0.85032-0.10123-0.12115
  11  -5  -5   20.36   13.74   0-0.16171 0.52253-0.98358 0.84904-0.09163-0.09324
  11  -5   0   -4.22   13.85   0-0.15960 0.52117-0.98368 0.85062-0.09433 0.09494
  12 -15  14    4.57   22.35   0-0.19949 0.59682-0.97991 0.57997-0.04272 0.55998
  12 -10 -14    9.83   11.58   0-0.16120 0.55679-0.98361 0.71252-0.09229-0.42686
  12  -9 -13   26.34    9.94   0-0.15660 0.55218-0.98379 0.74095-0.09816-0.38254
  12  -7 -10   32.27    9.44   0-0.15273 0.54692-0.98390 0.79417-0.10309-0.26714
  12  -6  -7   37.84   10.75   0-0.15436 0.54911-0.98386 0.82193-0.10102-0.15831
  12  -6  -6   14.65   13.29   0-0.16162 0.55644-0.98359 0.82205-0.09176-0.13052
  12  -6   1  623.94   22.36   0-0.16216 0.55749-0.98356 0.82310-0.09106 0.12754
  13 -11 -14    8.98   11.63   0-0.16515 0.59108-0.98341 0.68250-0.08724-0.42993
  13 -10 -13   35.80   12.65   0-0.15937 0.58619-0.98369 0.71206-0.09463-0.38690
  13  -9 -12   12.57   10.25   0-0.15370 0.58106-0.98388 0.73861-0.10187-0.34280
  13  -9   6    2.86   21.30   0-0.19133 0.61843-0.98103 0.74052-0.05339 0.27343
  13  -8 -10   21.59   10.23   0-0.15440 0.58279-0.98386 0.76778-0.10097-0.26868
  13  -8   4   21.11   18.57   0-0.17925 0.60630-0.98235 0.76871-0.06907 0.21621
  13  -7  -7   50.92   12.86   0-0.15811 0.58638-0.98374 0.79474-0.09624-0.16364
  14 -14 -16   -5.23   12.45   0-0.16032 0.62035-0.98365 0.60444-0.09342-0.49943
  14 -13 -15   19.01   12.21   0-0.15627 0.61975-0.98380 0.63625-0.09859-0.45933
  14 -12 -14    3.88   11.91   0-0.15994 0.62049-0.98366 0.65941-0.09390-0.42465
  14 -11 -13    3.73    9.65   0-0.15495 0.61795-0.98384 0.68795-0.10027-0.38126
  14 -10 -12   10.20   10.00   0-0.15247 0.61118-0.98391 0.71485-0.10342-0.34095
  14 -10   6    4.22   19.06   0-0.18878 0.64887-0.98134 0.71234-0.05671 0.27778
  14  -9 -10   -2.16   10.52   0-0.15494 0.61645-0.98384 0.74071-0.10028-0.26973
  14  -9   4   58.71   18.63   0-0.17892 0.63985-0.98238 0.74089-0.06951 0.21670
  14  -8  -7   17.38   13.52   0-0.16054 0.62117-0.98364 0.76732-0.09314-0.16641
  15 -14 -15    3.73   12.94   0-0.16060 0.65155-0.98363 0.60213-0.09306-0.46139
  15 -13 -14    2.94   10.47   0-0.15575 0.65079-0.98382 0.63290-0.09925-0.41974
  15 -12 -13   32.24   10.06   0-0.15477 0.64783-0.98385 0.66016-0.10050-0.38090
  15 -11 -11   -3.12   12.41   0-0.16515 0.65769-0.98341 0.68180-0.08724-0.32197
  15 -10 -10    4.63    9.98   0-0.15386 0.64739-0.98387 0.71517-0.10165-0.26638
  15 -10   4    1.88   15.83   0-0.17007 0.66483-0.98310 0.71521-0.08091 0.22765
  15  -9  -7   32.06   13.11   0-0.15903 0.65329-0.98370 0.74069-0.09506-0.16434
  16 -15   9    0.23   25.27   0-0.19965 0.72839-0.97988 0.57827-0.04252 0.37513
  16 -14 -14  -12.67   10.18   0-0.15359 0.67949-0.98388 0.60434-0.10200-0.41646
  16 -14   8   30.97   23.71   0-0.19478 0.72297-0.98058 0.60410-0.04889 0.34357
  16 -12 -11    3.30   12.21   0-0.15870 0.68614-0.98371 0.65846-0.09548-0.31125
  16 -11  -9   -4.20   12.65   0-0.15996 0.68680-0.98366 0.68793-0.09388-0.23855
  16 -10  -7  108.24   11.17   0-0.15602 0.68338-0.98381 0.71375-0.09891-0.16143
  16 -10  -6   43.13   12.65   0-0.16094 0.68868-0.98362 0.71514-0.09263-0.13064
  16 -10   1   55.93   15.82   0-0.16380 0.69137-0.98348 0.71497-0.08896 0.12468
  17 -15 -13   18.61   13.48   0-0.16199 0.71887-0.98357 0.57643-0.09128-0.38933
  17 -14 -12    6.31   13.06   0-0.15763 0.71655-0.98375 0.60605-0.09685-0.34674
  17 -13 -11   -1.83    9.99   0-0.15386 0.71281-0.98387 0.63250-0.10165-0.30522
  17 -13   5   18.96   15.42   0-0.17038 0.73044-0.98308 0.63400-0.08051 0.26439
  17 -12  -9   -8.93   10.72   0-0.15494 0.71537-0.98384 0.66011-0.10028-0.23329
  17 -12   3   22.72   14.15   0-0.16712 0.72798-0.98329 0.66113-0.08471 0.19505
  17 -11  -6    9.70   12.47   0-0.15763 0.71738-0.98375 0.68747-0.09685-0.12482
  17 -11  -5   27.46   12.79   0-0.16249 0.72209-0.98355 0.68756-0.09064-0.09453
  17 -11   0    4.26   15.08   0-0.16774 0.72643-0.98325 0.68541-0.08391 0.08328
  18 -15 -11    4.44   13.63   0-0.15732 0.75183-0.98376 0.58238-0.09725-0.31122
  18 -14 -10   21.37   10.09   0-0.15562 0.74818-0.98382 0.60637-0.09942-0.27230
  18 -14   4   11.41   15.51   0-0.17000 0.76351-0.98310 0.60824-0.08101 0.22851
  18 -13  -8   -9.16   12.84   0-0.15870 0.75007-0.98371 0.63187-0.09548-0.20084
  18 -13   2   12.36   14.66   0-0.16524 0.75842-0.98340 0.63537-0.08712 0.16104
  18 -12  -5    4.28    9.80   0-0.15440 0.74718-0.98386 0.66188-0.10097-0.08255
  18 -12  -4   40.05   13.13   0-0.15727 0.75089-0.98377 0.66101-0.09731-0.05139
  18 -12  -3   10.23   14.50   0-0.15956 0.75219-0.98368 0.66150-0.09438-0.01724
  18 -12  -2   19.83   13.14   0-0.15900 0.75287-0.98370 0.66087-0.09510 0.01977
  18 -12  -1   12.51   12.96   0-0.15881 0.75124-0.98371 0.66073-0.09535 0.05735
  19 -18   7   20.45   19.34   0-0.17718 0.80446-0.98254 0.49958-0.07175 0.32913
  19 -17   6    2.93   17.73   0-0.17019 0.79756-0.98309 0.52694-0.08076 0.30224
  19 -16 -10   11.08   13.17   0-0.16349 0.78711-0.98350 0.55026-0.08936-0.28135
  19 -15  -9    5.67   10.11   0-0.15602 0.78176-0.98381 0.57935-0.09891-0.23473
  19 -15   3   20.95   14.49   0-0.16711 0.79369-0.98329 0.58029-0.08472 0.19534
  19 -14  -7   15.65   10.44   0-0.15479 0.78068-0.98385 0.60625-0.10047-0.15972
  19 -14  -6   37.90   12.69   0-0.15997 0.78661-0.98366 0.60606-0.09386-0.12918
  19 -14   0   17.33   14.53   0-0.16298 0.79088-0.98352 0.60874-0.09001 0.09086
  19 -14   1   49.18   13.29   0-0.16109 0.78760-0.98361 0.60653-0.09243 0.12780
  20 -18   5    5.35   17.06   0-0.16410 0.82406-0.98346 0.50090-0.08858 0.27358
  20 -16  -8   -2.42   10.84   0-0.15386 0.81252-0.98387 0.55129-0.10165-0.19505
  20 -16  -7    6.47   13.55   0-0.16325 0.81908-0.98351 0.55007-0.08966-0.16989
  20 -16   1    6.68   15.29   0-0.16675 0.82803-0.98331 0.55153-0.08518 0.12019
  20 -16   2    4.86   13.23   0-0.16182 0.82015-0.98358 0.55210-0.09150 0.16455
  20 -15  -5    8.45   11.13   0-0.15411 0.81247-0.98386 0.57958-0.10134-0.08373
  20 -15  -4    4.99   13.22   0-0.15817 0.81521-0.98373 0.57965-0.09616-0.05199
  20 -15  -3    5.77   13.45   0-0.15763 0.81563-0.98375 0.58136-0.09685-0.01636
  20 -15  -2   11.76   12.95   0-0.15603 0.81578-0.98381 0.58114-0.09890 0.02375
  20 -15  -1    8.51   12.89   0-0.16145 0.81649-0.98360 0.57820-0.09197 0.05491
  21 -18   2    3.96   14.95   0-0.16180 0.85268-0.98358 0.50037-0.09153 0.16379
  21 -17  -5    0.65   13.16   0-0.16307 0.84933-0.98352 0.52180-0.08989-0.09563
  21 -17  -4   10.14   12.81   0-0.15488 0.85082-0.98384 0.52629-0.10036-0.04744
  21 -17  -3  -11.13   12.86   0-0.16014 0.85247-0.98365 0.52561-0.09365-0.01813
  21 -17  -2    5.53   13.48   0-0.16247 0.85246-0.98355 0.52591-0.09066 0.01605
  21 -17  -1   -2.54   13.15   0-0.15942 0.85102-0.98368 0.52570-0.09456 0.05635
 -24  -9   5    8.97   13.43   0-0.17471-0.61953-0.98239 0.74152-0.07495 0.25709
 -24  -8   2   -0.60   13.41   0-0.16883-0.62238-0.98283 0.76660-0.08252 0.15547
 -23  -8   5   -9.63   13.14   0-0.17204-0.58657-0.98260 0.76614-0.07839 0.26241
 -23  -7  -7   10.06   16.51   0-0.17167-0.58555-0.98263 0.78892-0.07887-0.17927
 -23  -7   2   -2.94   12.97   0-0.16990-0.58804-0.98276 0.79334-0.08114 0.15527
 -22 -10   9   -2.70   11.13   0-0.16481-0.56194-0.98309 0.71368-0.08768 0.41908
 -22  -9   8    8.39   13.15   0-0.16776-0.55584-0.98291 0.74033-0.08389 0.37888
 -22  -8   6   20.78    9.79   0-0.16456-0.56140-0.98310 0.76796-0.08800 0.30872
 -22  -7   4    5.30   10.85   0-0.16455-0.56136-0.98310 0.79350-0.08802 0.23464
 -22  -6   1  -13.78   13.65   0-0.16937-0.55782-0.98280 0.82116-0.08183 0.11693
 -22  -6   2   17.83   12.60   0-0.17107-0.55368-0.98268 0.81834-0.07964 0.15204
 -21  -9   9   23.55   11.17   0-0.16508-0.52708-0.98307 0.74031-0.08733 0.41836
 -21  -8   8   12.93   12.15   0-0.17209-0.52103-0.98260 0.76795-0.07833 0.37350
 -21  -7   6   18.09   10.28   0-0.16557-0.52667-0.98304 0.79325-0.08671 0.30615
 -21  -6  -9   -0.45   21.17   0-0.21004-0.48503-0.97774 0.81685-0.02891-0.30702
 -21  -6   4    1.46   12.38   0-0.16883-0.52275-0.98283 0.82139-0.08252 0.22798
 -21  -5  -6    5.60   16.89   0-0.17655-0.51498-0.98223 0.84265-0.07259-0.14936
 -21  -5   0   19.23   13.27   0-0.16978-0.52363-0.98277 0.84759-0.08130 0.07990
 -21  -5   1    5.72   12.93   0-0.17059-0.51975-0.98271 0.84579-0.08026 0.11715
 -20 -11  12   13.32   10.69   0-0.16422-0.49706-0.98312 0.68745-0.08844 0.53085
 -20 -10  11   -0.34   11.15   0-0.16401-0.49712-0.98313 0.71400-0.08871 0.49440
 -20  -9  10    3.46   10.44   0-0.16508-0.49497-0.98307 0.74057-0.08733 0.45584
 -20  -8   9   13.44   12.33   0-0.16702-0.49045-0.98295 0.76669-0.08485 0.41559
 -20  -6   6   23.08   12.26   0-0.16978-0.48761-0.98277 0.81980-0.08130 0.30108
 -20  -5   3   12.25   12.36   0-0.17135-0.49024-0.98266 0.85043-0.07929 0.19031
 -20  -4  -4   30.43   14.96   0-0.17967-0.47937-0.98194 0.87291-0.06856-0.07920
 -20  -4  -3   24.43   14.86   0-0.17508-0.48351-0.98236 0.87359-0.07448-0.03702
 -20  -4  -2    4.19   14.04   0-0.17155-0.48852-0.98264 0.87172-0.07903 0.00343
 -20  -4  -1    7.93   14.69   0-0.17111-0.48660-0.98267 0.87192-0.07959 0.04237
 -19 -11  13   16.70   10.17   0-0.16654-0.45977-0.98298 0.68700-0.08547 0.56427
 -19 -10  12   -3.67   10.31   0-0.16535-0.46250-0.98306 0.71268-0.08699 0.52899
 -19  -9  11   16.60   10.32   0-0.16531-0.46258-0.98306 0.73827-0.08704 0.49244
 -19  -8  10    9.65   12.51   0-0.17178-0.45589-0.98262 0.76924-0.07873 0.44925
 -19  -6   7   28.91   12.77   0-0.16696-0.45886-0.98296 0.81995-0.08493 0.34345
 -19  -5   5    9.59   11.95   0-0.17085-0.45646-0.98269 0.84999-0.07992 0.26369
 -19  -4   2    5.78   12.07   0-0.16559-0.46178-0.98304 0.87236-0.08668 0.15943
 -18 -11  14   -6.57   12.64   0-0.17097-0.42240-0.98268 0.68511-0.07977 0.59518
 -18 -10  13   34.83   12.92   0-0.16903-0.42382-0.98282 0.71268-0.08227 0.56073
 -18  -9  12   15.85   12.86   0-0.16935-0.42392-0.98280 0.73988-0.08185 0.52413
 -18  -8  11   21.07   11.90   0-0.17275-0.42007-0.98255 0.76868-0.07749 0.48413
 -18  -6   8    7.38   10.07   0-0.16613-0.42766-0.98301 0.82060-0.08599 0.38066
 -18  -5   6    6.01   10.50   0-0.16381-0.43035-0.98314 0.84809-0.08896 0.31033
 -18  -4   4    8.00   12.36   0-0.16718-0.42457-0.98294 0.87564-0.08465 0.23080
 -18  -3   0    3.97   12.73   0-0.16508-0.42850-0.98307 0.89893-0.08733 0.08716
 -18  -3   1   43.71   12.58   0-0.17443-0.41785-0.98241 0.90135-0.07532 0.11162
 -17  -6   9   21.49   12.39   0-0.17005-0.38876-0.98275 0.82493-0.08095 0.41218
 -17  -3  -8   72.88   24.58   0-0.19793-0.36301-0.97972 0.89575-0.04481-0.25092
 -17  -3   3   -1.08   12.95   0-0.17138-0.38898-0.98265 0.90174-0.07924 0.18890
 -16 -11  15    3.21   12.32   0-0.17083-0.35827-0.98269 0.68768-0.07995 0.63342
 -16 -10  14    3.82   10.32   0-0.16508-0.36268-0.98307 0.71265-0.08733 0.60249
 -16  -9  13   -9.47   10.11   0-0.16508-0.36329-0.98307 0.74109-0.08733 0.56666
 -16  -8  12   -7.12    9.72   0-0.16508-0.36284-0.98307 0.76771-0.08733 0.53025
 -16  -7  11   -2.41   10.37   0-0.16615-0.36142-0.98301 0.79429-0.08596 0.49043
 -16  -6  10   20.34   12.73   0-0.17327-0.35478-0.98251 0.82353-0.07682 0.44474
 -16  -5   8   40.86   10.39   0-0.16333-0.36367-0.98317 0.84938-0.08958 0.38443
 -16  -3   4   19.51   10.92   0-0.16508-0.36344-0.98307 0.90248-0.08733 0.23229
 -16  -2  -6   11.90   19.05   0-0.19206-0.33545-0.98053 0.92543-0.05247-0.16948
 -16  -2   0   12.30   12.38   0-0.16949-0.36034-0.98279 0.92901-0.08168 0.08080
 -16  -2   1    2.97   12.45   0-0.17431-0.35375-0.98242 0.92849-0.07548 0.11156
 -15 -12  16   -0.76   10.10   0-0.16535-0.32941-0.98306 0.66007-0.08699 0.67711
 -15  -5   9   25.03   10.11   0-0.16606-0.32861-0.98301 0.84869-0.08608 0.41664
 -15  -2   3   33.91   12.82   0-0.17310-0.32148-0.98252 0.92840-0.07704 0.18729
 -14 -11  16    4.91   12.65   0-0.17204-0.28919-0.98260 0.68647-0.07839 0.66936
 -14 -10  15   -0.59   10.07   0-0.16642-0.29519-0.98299 0.71298-0.08561 0.63825
 -14  -9  14   11.04    9.32   0-0.16508-0.29719-0.98307 0.74127-0.08733 0.60413
 -14  -8  13   40.38   10.34   0-0.16352-0.29789-0.98316 0.76788-0.08933 0.56947
 -14  -7  12  -11.05    9.81   0-0.16481-0.29754-0.98309 0.79544-0.08768 0.53036
 -14  -6  11    9.03    9.60   0-0.16508-0.29428-0.98307 0.82053-0.08733 0.49246
 -14  -4   8   31.42   10.22   0-0.16508-0.29691-0.98307 0.87633-0.08733 0.38168
 -14  -2   4   29.29   12.96   0-0.17157-0.28997-0.98264 0.93019-0.07900 0.22680
 -14  -1  -5   17.43   19.56   0-0.18677-0.27440-0.98119 0.95235-0.05936-0.12589
 -14  -1  -1   34.92   12.71   0-0.16990-0.29150-0.98276 0.95527-0.08114 0.04316
 -14  -1   0   12.21   13.83   0-0.17136-0.28829-0.98265 0.95412-0.07928 0.07868
 -13 -12  17   16.43   12.88   0-0.17052-0.25915-0.98272 0.66072-0.08035 0.70667
 -13 -11  16   15.98   10.14   0-0.16483-0.26401-0.98309 0.68806-0.08765 0.67819
 -13  -5  10    6.70    9.27   0-0.16508-0.26453-0.98307 0.85048-0.08733 0.45724
 -13  -4   9    6.85   11.63   0-0.16703-0.26189-0.98295 0.87261-0.08484 0.41486
 -13  -3   7    0.09   10.29   0-0.16615-0.26240-0.98301 0.90224-0.08596 0.34470
 -13  -2   5  256.67   15.13   0-0.16963-0.25871-0.98278 0.92951-0.08149 0.26505
 -13  -1   2    6.95   12.63   0-0.17400-0.25391-0.98245 0.95558-0.07588 0.15079
 -12 -13  18    4.18   12.52   0-0.16966-0.22635-0.98278 0.63188-0.08146 0.74346
 -12 -12  17  -15.97   10.53   0-0.16455-0.23203-0.98310 0.66095-0.08802 0.71593
 -12  -9 -19    5.37   16.65   0-0.18496-0.21008-0.98139 0.73513-0.06170-0.64115
 -12  -9  15    2.99   12.12   0-0.16990-0.22503-0.98276 0.74208-0.08114 0.63395
 -12  -8  14    4.16   10.16   0-0.16508-0.22945-0.98307 0.76800-0.08733 0.60054
 -12  -7  13   14.07    9.61   0-0.16723-0.22774-0.98294 0.79546-0.08458 0.56427
 -12  -6  12   80.79   12.51   0-0.16933-0.22526-0.98280 0.82275-0.08189 0.52461
 -12  -2   6    2.24   13.46   0-0.17311-0.22138-0.98252 0.92933-0.07702 0.29817
 -12  -1   3   31.54   14.22   0-0.16964-0.22477-0.98278 0.95605-0.08149 0.19025
 -11 -13  18   24.94   10.29   0-0.16538-0.19874-0.98305 0.63248-0.08694 0.75091
 -11 -10  16    6.36   10.08   0-0.16662-0.19654-0.98298 0.71434-0.08536 0.67418
 -11  -9  15    8.06   10.32   0-0.16423-0.19815-0.98312 0.74277-0.08842 0.64220
 -11  -5  11   25.82    9.56   0-0.16558-0.19594-0.98304 0.84923-0.08669 0.49324
 -11  -4 -14    1.44   16.40   0-0.18428-0.17833-0.98147 0.87025-0.06259-0.45500
 -11  -4  10   16.03   12.01   0-0.17147-0.19084-0.98265 0.87499-0.07913 0.44792
 -11  -3   8  128.32   11.61   0-0.16416-0.19835-0.98312 0.90352-0.08852 0.38280
 -11  -2   6   25.32   11.28   0-0.16324-0.19816-0.98317 0.93040-0.08969 0.31119
 -11  -1   4  206.23   15.85   0-0.17197-0.19005-0.98261 0.95624-0.07848 0.22501
 -11   0  -4   10.90   21.21   0-0.18764-0.17455-0.98108 0.97984-0.05823-0.09001
 -11   0  -3    0.27   18.36   0-0.19513-0.16252-0.98012 0.98415-0.04847-0.06292
 -11   0  -2   12.01   17.01   0-0.17314-0.18880-0.98252 0.98169-0.07699 0.00193
 -11   0  -1    4.48   17.10   0-0.17831-0.18155-0.98207 0.98264-0.07031 0.03317
 -10 -11  17   18.33   12.57   0-0.16864-0.16217-0.98285 0.68811-0.08277 0.70981
 -10  -7 -18    5.69   14.87   0-0.17181-0.15786-0.98262 0.79043-0.07869-0.58821
 -10  -4  10   12.79    9.61   0-0.16519-0.16417-0.98307 0.87734-0.08720 0.45402
 -10  -2   7   96.99   13.48   0-0.17235-0.15736-0.98258 0.92976-0.07800 0.33597
  -9 -12  18    8.32   13.09   0-0.16883-0.12831-0.98284 0.65842-0.08253 0.74417
  -9 -11  17    3.46   10.50   0-0.16401-0.13292-0.98313 0.68906-0.08871 0.71505
  -9  -9 -20    4.63   13.60   0-0.17578-0.12280-0.98230 0.73284-0.07357-0.66592
  -9  -8 -19    6.10   15.27   0-0.17927-0.11769-0.98198 0.76137-0.06907-0.63409
  -9  -8  15   31.97   12.97   0-0.17053-0.12565-0.98272 0.76706-0.08034 0.63210
  -9  -7 -18    8.87   14.66   0-0.18279-0.11416-0.98163 0.78888-0.06452-0.60027
  -9  -7  14    4.15   12.13   0-0.17151-0.12344-0.98264 0.79563-0.07908 0.59613
  -9  -6 -17   33.90   14.76   0-0.17750-0.12046-0.98215 0.81824-0.07135-0.55836
  -9  -6  13   42.34   12.32   0-0.17111-0.12444-0.98267 0.82195-0.07959 0.55894
  -9  -5 -16   45.12   14.63   0-0.17753-0.12055-0.98214 0.84368-0.07132-0.51924
  -9  -3   9   43.80   11.90   0-0.16993-0.12700-0.98276 0.90340-0.08112 0.41288
  -9  -2   7   -1.07   10.60   0-0.16481-0.13044-0.98309 0.93051-0.08768 0.34557
  -9  -1  -9  418.23   27.35   0-0.19975-0.09737-0.97945 0.95036-0.04243-0.29095
  -9  -1   5  105.77   16.34   0-0.16899-0.12766-0.98282 0.95662-0.08232 0.26514
  -8 -14  19   11.49   11.07   0-0.16437-0.10040-0.98311 0.60831-0.08824 0.78973
  -8 -12  18   -2.48   12.49   0-0.16990-0.09496-0.98276 0.66159-0.08114 0.74647
  -8  -9 -20   11.42   15.53   0-0.18522-0.07964-0.98136 0.73072-0.06136-0.67475
  -8  -9  16   17.50   12.73   0-0.16964-0.09366-0.98278 0.73976-0.08149 0.66927
  -8  -8  15   24.73   12.69   0-0.16966-0.09408-0.98278 0.76863-0.08145 0.63579
  -8  -7  14   42.81   10.39   0-0.16723-0.09613-0.98294 0.79560-0.08458 0.60129
  -8  -6  13   -2.49    9.20   0-0.16642-0.09665-0.98299 0.82156-0.08561 0.56512
  -8  -5  12  103.29   12.45   0-0.17076-0.09274-0.98270 0.84938-0.08004 0.52291
  -8  -4 -15    3.65   14.24   0-0.16975-0.09280-0.98277 0.87355-0.08134-0.47380
  -8  -3   9   28.15    9.85   0-0.16435-0.09785-0.98311 0.90401-0.08827 0.41963
  -8   0   2   96.17   17.13   0-0.16718-0.09731-0.98294 0.98334-0.08464 0.15666
  -7 -12  18   15.28   10.43   0-0.16524-0.06461-0.98306 0.65896-0.08712 0.75210
  -7  -9  16   55.47   12.84   0-0.17044-0.05964-0.98272 0.74184-0.08046 0.67097
  -7  -8  15    8.97   10.56   0-0.16529-0.06495-0.98306 0.76871-0.08707 0.63944
  -7  -7  14    3.32   10.24   0-0.16401-0.06706-0.98313 0.79545-0.08871 0.60555
  -7  -6  13   12.19    9.49   0-0.16484-0.06617-0.98309 0.82359-0.08765 0.56666
  -7  -5  12    8.91    9.74   0-0.16723-0.06187-0.98294 0.84978-0.08458 0.52696
  -7  -4 -15   36.08   15.76   0-0.17868-0.05261-0.98204 0.87103-0.06983-0.48448
  -7  -2 -12    2.03   14.32   0-0.18643-0.04055-0.98123 0.92185-0.05980-0.38125
  -6 -12  18    6.28   10.26   0-0.16457-0.03315-0.98310 0.66104-0.08799 0.75241
  -6 -10 -21    9.85   13.23   0-0.17152-0.02755-0.98264 0.70991-0.07906-0.70062
  -6  -9  16   18.70   12.23   0-0.16961-0.02836-0.98278 0.74239-0.08152 0.67252
  -6  -8  15   40.44   10.56   0-0.16490-0.03260-0.98308 0.76892-0.08757 0.64176
  -6  -5  12    6.90   10.27   0-0.16508-0.03055-0.98307 0.85067-0.08733 0.52841
  -6  -4  11   32.26   13.12   0-0.17202-0.02594-0.98260 0.87678-0.07842 0.48390
  -6  -2 -12   74.82   14.55   0-0.17827-0.02099-0.98207 0.92570-0.07037-0.37357
  -6  -1 -10   69.47   16.74   0-0.17737-0.02118-0.98216 0.95303-0.07153-0.29787
  -5 -12  18   16.66   10.36   0-0.16457 0.00093-0.98310 0.66225-0.08799 0.75217
  -5 -10 -21   10.93   13.04   0-0.17510 0.00952-0.98236 0.70755-0.07445-0.70351
  -5  -9  16   16.42   12.81   0-0.16879 0.00449-0.98284 0.74233-0.08258 0.67326
  -5  -8  15   -6.06   10.27   0-0.16455 0.00017-0.98310 0.76924-0.08802 0.64231
  -5  -5  12   20.85   10.61   0-0.16508 0.00088-0.98307 0.85044-0.08733 0.52978
  -5  -4  11   94.99   13.81   0-0.17182 0.00714-0.98262 0.87683-0.07868 0.48460
  -5  -2 -12   -1.79   13.71   0-0.17792 0.01535-0.98211 0.92671-0.07082-0.37147
  -5  -1 -10   17.87   16.16   0-0.17651 0.01095-0.98223 0.95372-0.07263-0.29638
  -5   0  -7   19.25   20.05   0-0.18234 0.01354-0.98167 0.98040-0.06510-0.19236
  -4 -12  18    2.02   10.33   0-0.16455 0.03330-0.98310 0.66067-0.08802 0.75290
  -4 -10 -21   12.37   12.85   0-0.17032 0.03735-0.98273 0.71079-0.08061-0.69933
  -4  -9  16   13.27   12.79   0-0.17035 0.03763-0.98273 0.74255-0.08057 0.67207
  -4  -8  15    5.87   10.24   0-0.16492 0.03332-0.98308 0.76956-0.08754 0.64115
  -4  -5  12   58.89   11.28   0-0.16551 0.03375-0.98305 0.84977-0.08678 0.52990
  -4  -4  11   30.35   13.39   0-0.17148 0.03986-0.98265 0.87652-0.07912 0.48370
  -4  -2 -12    9.28   14.01   0-0.17573 0.04417-0.98230 0.92645-0.07364-0.36991
  -4  -1 -10   74.77   15.11   0-0.17350 0.04151-0.98249 0.95371-0.07652-0.29387
  -4   0  -7    1.73   17.57   0-0.17884 0.04603-0.98202 0.98037-0.06963-0.18780
  -3 -15  20   10.70   13.40   0-0.17112 0.07250-0.98267 0.57810-0.07958 0.81541
  -3 -12  18   19.69    9.98   0-0.16615 0.06831-0.98301 0.66068-0.08596 0.75060
  -3 -10 -21   -9.75   13.67   0-0.17080 0.07024-0.98270 0.70931-0.08000-0.69833
  -3  -9  16    3.31   12.54   0-0.17038 0.07124-0.98273 0.74101-0.08053 0.67114
  -3  -8  15    6.20   10.38   0-0.16508 0.06639-0.98307 0.76776-0.08733 0.64084
  -3  -7  14   34.28   11.15   0-0.16425 0.06573-0.98312 0.79605-0.08840 0.60534
  -3  -6  13   25.78   10.48   0-0.16484 0.06546-0.98309 0.82246-0.08764 0.56886
  -3  -5  12    2.26   13.23   0-0.16685 0.06976-0.98296 0.84892-0.08507 0.52787
  -3  -4 -15   93.02   12.75   0-0.17531 0.07449-0.98234 0.87198-0.07418-0.48018
  -3  -2 -12   27.96   11.76   0-0.17242 0.07309-0.98257 0.92635-0.07790-0.36568
  -3  -1 -10   76.39   14.64   0-0.16845 0.06903-0.98286 0.95443-0.08301-0.28649
  -2 -12  18   23.51   12.43   0-0.16832 0.10372-0.98287 0.65900-0.08318 0.74808
  -2 -10 -21    0.05   13.52   0-0.17578 0.10856-0.98230 0.70375-0.07357-0.69909
  -2  -9 -20    4.47   13.69   0-0.17578 0.10820-0.98230 0.73297-0.07357-0.66848
  -2  -8  15   22.62   13.03   0-0.17053 0.10528-0.98272 0.76941-0.08034 0.63370
  -2  -7  14   -6.64   13.28   0-0.16973 0.10328-0.98277 0.79654-0.08137 0.59952
  -2  -6  13   46.47   12.62   0-0.16768 0.10129-0.98291 0.82232-0.08400 0.56388
  -2  -5  12   -6.62   13.23   0-0.17115 0.10487-0.98267 0.84892-0.07954 0.52211
  -2  -4 -15   24.64   13.03   0-0.16938 0.10420-0.98280 0.87262-0.08182-0.47355
  -2  -3   9   28.90   12.77   0-0.16405 0.09781-0.98313 0.90402-0.08866 0.42056
  -2  -2 -12   10.16   12.33   0-0.16833 0.10138-0.98287 0.92616-0.08317-0.35952
  -2   0   2   -1.58   28.03   0-0.17026 0.10666-0.98273 0.98342-0.08069 0.15228
  -1 -14  19    3.55   13.41   0-0.16633 0.13366-0.98300 0.60716-0.08574 0.78621
  -1 -12  18    8.20   12.66   0-0.16892 0.13545-0.98283 0.65819-0.08241 0.74378
  -1 -10 -21    9.75   11.24   0-0.16461 0.13116-0.98310 0.70791-0.08794-0.69101
  -1  -9 -20   -2.82   13.33   0-0.16990 0.13579-0.98276 0.73621-0.08114-0.65988
  -1  -8 -19   14.19   12.67   0-0.17510 0.14026-0.98236 0.76287-0.07445-0.62796
  -1  -7  14    2.89   12.90   0-0.17559 0.14283-0.98231 0.79669-0.07383 0.59122
  -1  -6  13   62.11   13.00   0-0.17422 0.14112-0.98243 0.82291-0.07559 0.55445
  -1  -5 -16   11.88   12.58   0-0.17310 0.13806-0.98252 0.84350-0.07703-0.51563
  -1  -3   9   30.82   15.63   0-0.17191 0.13855-0.98261 0.90380-0.07856 0.40952
  -1  -2   7  174.64   14.85   0-0.16419 0.13016-0.98312 0.93069-0.08848 0.34667
   0 -14  19   18.12   13.43   0-0.16879 0.16858-0.98284 0.60572-0.08257 0.78065
   0 -11  17    3.02   12.93   0-0.17209 0.17139-0.98260 0.68957-0.07833 0.70711
   0  -9 -20    6.43   10.60   0-0.16490 0.16424-0.98308 0.73625-0.08757-0.65340
   0  -8 -19   -3.06   12.00   0-0.16973 0.16867-0.98277 0.76223-0.08137-0.62178
   0  -7 -18    9.14   12.08   0-0.17272 0.17281-0.98255 0.78909-0.07752-0.58623
   0  -6 -17   -8.25   12.34   0-0.16990 0.16902-0.98276 0.81723-0.08114-0.54765
   0  -5 -16   83.75   11.62   0-0.16504 0.16370-0.98307 0.84546-0.08739-0.50493
   0  -4  10   88.08   12.56   0-0.16589 0.16578-0.98302 0.87714-0.08629 0.45525
   0  -3 -13   -6.46   13.22   0-0.17578 0.17609-0.98230 0.89494-0.07357-0.40653
   0  -2 -11    6.83   13.81   0-0.17022 0.17099-0.98274 0.92921-0.08074-0.32419
   0   0  -4 7387.11   68.32   0-0.17345 0.17373-0.98249 0.98206-0.07659-0.07269
   1 -13  18   17.88   13.02   0-0.16877 0.20100-0.98284 0.63599-0.08261 0.74833
   1 -11 -21   -9.47   13.25   0-0.17080 0.20293-0.98270 0.68263-0.08000-0.69916
   1 -10  16    2.64   13.22   0-0.16976 0.20325-0.98277 0.71515-0.08133 0.67246
   1  -5  11   19.75   12.83   0-0.16602 0.19834-0.98302 0.85038-0.08613 0.49185
   1  -4 -14    4.04   12.67   0-0.16508 0.20006-0.98307 0.87919-0.08733-0.42907
   1  -1  -8   41.78   16.01   0-0.17005 0.20298-0.98275 0.95482-0.08095-0.21419
   2 -15  19   10.24   13.10   0-0.17001 0.23600-0.98275 0.58144-0.08101 0.78169
   2 -13  18    9.10   15.20   0-0.17572 0.24065-0.98230 0.63351-0.07365 0.73872
   2 -11 -21   -2.94   10.38   0-0.16508 0.22929-0.98307 0.68281-0.08733-0.69085
   2 -10 -20    2.23   12.57   0-0.16508 0.23184-0.98307 0.71447-0.08733-0.65720
   2  -9  15    7.03   12.37   0-0.16935 0.23360-0.98280 0.74123-0.08185 0.63323
   2  -8  14    4.41   12.34   0-0.16826 0.23337-0.98287 0.76824-0.08325 0.60020
   2  -7  13   56.58   12.53   0-0.17019 0.23629-0.98274 0.79651-0.08077 0.56083
   2  -6  12   37.41   12.27   0-0.17365 0.23996-0.98248 0.82392-0.07633 0.51789
   2  -5 -15  127.06   14.08   0-0.17139 0.23584-0.98265 0.84553-0.07923-0.47579
   2  -3 -12   65.32   13.65   0-0.16932 0.23495-0.98280 0.90071-0.08189-0.36220
   2  -2 -10    8.35   14.77   0-0.16657 0.23085-0.98298 0.92977-0.08542-0.28373
   2  -1  -7  121.24   15.87   0-0.16929 0.23500-0.98280 0.95520-0.08193-0.17759
   3 -12  17    7.00   14.82   0-0.18067 0.28099-0.98184 0.66325-0.06726 0.69728
   3 -10 -20  -10.35    9.86   0-0.16428 0.26192-0.98312 0.70882-0.08836-0.65207
   3  -9 -19    3.11   10.47   0-0.16669 0.26427-0.98297 0.73677-0.08527-0.61939
   3  -8 -18    2.17   12.75   0-0.16990 0.26825-0.98276 0.76297-0.08114-0.58512
   3  -7 -17   11.68   12.43   0-0.16828 0.26847-0.98287 0.79056-0.08324-0.54731
   3  -6 -16   12.80    9.94   0-0.16637 0.26442-0.98299 0.81886-0.08568-0.50632
   3  -4 -13   -1.08   13.01   0-0.17204 0.26990-0.98260 0.87270-0.07839-0.40376
   3  -2  -9  124.25   15.74   0-0.17199 0.27029-0.98261 0.92792-0.07847-0.25403
   3  -1  -6    2.64   12.57   0-0.16399 0.26193-0.98313 0.95602-0.08873-0.13069
   3  -1   1 3250.51   86.85   0-0.18726 0.28582-0.98113 0.95437-0.05872 0.09613
   4 -16  19   -0.49   13.73   0-0.17133 0.30236-0.98266 0.55301-0.07931 0.77946
   4 -14  18    2.92   14.65   0-0.17686 0.30859-0.98220 0.60693-0.07218 0.73579
   4 -11 -20    1.83   12.86   0-0.17578 0.30744-0.98230 0.67768-0.07357-0.66525
   4 -10  15    8.49   12.41   0-0.16932 0.29986-0.98280 0.71464-0.08189 0.63595
   4  -6  11   16.24   12.57   0-0.17066 0.30319-0.98271 0.82251-0.08017 0.48598
   4  -5 -14   -7.19   12.91   0-0.16990 0.30356-0.98276 0.84580-0.08114-0.43570
   4  -3 -11    7.79   10.60   0-0.16392 0.29546-0.98314 0.90002-0.08882-0.31758
   4  -2  -8  192.91   15.88   0-0.17054 0.30143-0.98271 0.92827-0.08033-0.21562
   5 -15  18    1.56   12.94   0-0.16990 0.33576-0.98276 0.58049-0.08114 0.74514
   5 -11 -20    3.86   10.22   0-0.16482 0.32693-0.98309 0.68243-0.08766-0.65102
   5 -10 -19   -9.53    9.94   0-0.16615 0.33070-0.98301 0.71035-0.08596-0.61851
   5  -9 -18   -3.21   12.82   0-0.17578 0.34147-0.98230 0.73008-0.07357-0.58910
   5  -8 -17   58.32   13.05   0-0.17114 0.33460-0.98267 0.76376-0.07955-0.54911
   5  -7 -16   49.26   12.90   0-0.16880 0.33186-0.98284 0.79197-0.08256-0.50956
   5  -6 -15   14.70   10.37   0-0.16508 0.32987-0.98307 0.81816-0.08733-0.46802
   5  -4 -12   41.35   10.89   0-0.16508 0.32856-0.98307 0.87352-0.08733-0.35639
   5  -3 -10   25.15   10.75   0-0.16489 0.32817-0.98308 0.90135-0.08758-0.28011
   5  -2  -7 1000.88   19.16   0-0.16499 0.32931-0.98308 0.92826-0.08745-0.17147
   6 -14  17    5.16   12.84   0-0.16731 0.36375-0.98294 0.60687-0.08448 0.71023
   6 -12 -20   -2.81   13.42   0-0.17578 0.37118-0.98230 0.65098-0.07357-0.65954
   6 -11  15   -0.89   14.33   0-0.17313 0.37024-0.98252 0.68641-0.07700 0.62997
   6  -6 -14   -1.73   11.02   0-0.16826 0.36532-0.98287 0.82074-0.08326-0.43642
   6  -4 -11   26.13   10.06   0-0.16615 0.36318-0.98301 0.87361-0.08596-0.32137
   6  -2  -4    9.26   14.84   0-0.17383 0.36671-0.98246 0.92804-0.07609-0.06925
   6  -2  -3 1164.74   25.60   0-0.17360 0.37065-0.98248 0.92857-0.07638-0.03478
   6  -2  -1  476.25   23.05   0-0.17252 0.36934-0.98257 0.92922-0.07778 0.04062
   7 -13  16   -2.58   13.88   0-0.17701 0.40743-0.98219 0.63326-0.07199 0.66185
   7 -11 -19    8.14   10.69   0-0.16482 0.39360-0.98309 0.68112-0.08767-0.61472
   7 -10 -18    3.23   10.00   0-0.16508 0.39387-0.98307 0.71098-0.08733-0.57986
   7  -9 -17    5.95   10.10   0-0.16615 0.39635-0.98301 0.73782-0.08596-0.54365
   7  -8 -16    2.40   10.38   0-0.16562 0.39582-0.98304 0.76417-0.08664-0.50655
   7  -7 -15    2.49   10.12   0-0.16374 0.39290-0.98315 0.79188-0.08905-0.46476
   7  -5 -12   15.51    9.75   0-0.16452 0.39488-0.98310 0.84558-0.08805-0.35674
   7  -4 -10   51.91   10.15   0-0.16494 0.39406-0.98308 0.87404-0.08751-0.28203
   7  -3  -7   39.95   11.56   0-0.16612 0.39610-0.98301 0.90166-0.08600-0.17266
   7  -3   2   48.06   21.56   0-0.18327 0.41317-0.98158 0.90160-0.06390 0.13730
   8 -12 -19    4.14   10.70   0-0.16615 0.42980-0.98301 0.65566-0.08596-0.61826
   8 -11 -18    6.92   12.63   0-0.16990 0.43163-0.98276 0.68393-0.08114-0.58558
   8 -10 -17    1.85   11.65   0-0.17378 0.43505-0.98247 0.70893-0.07616-0.55251
   8 -10  13    2.57   16.34   0-0.18312 0.44668-0.98159 0.71369-0.06409 0.54413
   8  -9 -16   25.26   12.13   0-0.17250 0.43505-0.98257 0.73713-0.07781-0.51446
   8  -9  12   14.43   17.94   0-0.18217 0.44585-0.98169 0.74040-0.06532 0.50781
   8  -8 -15   33.11   12.60   0-0.17032 0.43253-0.98273 0.76467-0.08061-0.47507
   8  -7 -14   45.24   10.29   0-0.16557 0.42773-0.98304 0.79226-0.08670-0.43258
   8  -5 -11    8.49    9.38   0-0.16368 0.42586-0.98315 0.84651-0.08912-0.31726
   8  -4  -8   41.22   12.49   0-0.17053 0.43344-0.98272 0.87469-0.08035-0.21558
   8  -3  -4    4.73   12.12   0-0.16508 0.42858-0.98307 0.90187-0.08733-0.06089
   8  -3  -3   51.44   15.90   0-0.16906 0.43131-0.98282 0.90232-0.08222-0.02884
   8  -3  -2  246.80   18.20   0-0.16978 0.43271-0.98277 0.90226-0.08130 0.00696
   8  -3  -1   28.92   15.88   0-0.16711 0.43053-0.98295 0.90225-0.08473 0.04807
   9 -13 -19    9.07   12.30   0-0.17158 0.46634-0.98264 0.62593-0.07899-0.62267
   9 -12  14    4.32   15.49   0-0.17241 0.46699-0.98257 0.65937-0.07792 0.59344
   9  -8 -14   17.09   12.19   0-0.16852 0.46499-0.98286 0.76820-0.08292-0.43760
   9  -7 -13   82.54   10.49   0-0.16615 0.46211-0.98301 0.79257-0.08596-0.39547
   9  -6 -11   14.15   11.86   0-0.17117 0.46710-0.98267 0.81993-0.07951-0.32887
   9  -5  -9  170.65   12.95   0-0.17070 0.46678-0.98270 0.84676-0.08012-0.25362
   9  -4  -6  460.78   17.26   0-0.16824 0.46422-0.98287 0.87489-0.08329-0.13868
   9  -4   1  141.44   18.56   0-0.17894 0.47458-0.98201 0.87517-0.06950 0.10558
  10  -8 -13   17.10   12.36   0-0.16852 0.49779-0.98286 0.76777-0.08292-0.40115
  10  -7 -12   13.13    9.68   0-0.16508 0.49222-0.98307 0.79346-0.08733-0.35583
  10  -6 -10   15.90    9.96   0-0.16669 0.49466-0.98297 0.81982-0.08527-0.28674
  10  -6   5    7.47   22.85   0-0.20596 0.53472-0.97846 0.81834-0.03428 0.21832
  10  -5  -7   78.10   14.19   0-0.17072 0.49928-0.98270 0.84761-0.08010-0.17942
  11 -12 -17   12.80   10.41   0-0.16409 0.52408-0.98313 0.65589-0.08861-0.54095
  11 -11 -16    5.45    9.93   0-0.16401 0.52550-0.98313 0.68331-0.08871-0.50456
  11 -10 -15    4.72    9.23   0-0.16294 0.52520-0.98319 0.71210-0.09008-0.46363
  11  -8 -12   20.86   12.13   0-0.16889 0.52975-0.98283 0.76683-0.08245-0.36040
  11  -7 -10   26.84   11.62   0-0.17258 0.53476-0.98256 0.79203-0.07770-0.29291
  11  -6  -8   12.05   12.74   0-0.16867 0.53031-0.98285 0.82018-0.08273-0.21394
  11  -6   3    0.72   17.44   0-0.17273 0.53680-0.98255 0.82399-0.07751 0.18957
  11  -5  -4    5.76   10.97   0-0.16508 0.52649-0.98307 0.84876-0.08733-0.05843
  11  -5  -3   89.48   14.89   0-0.16777 0.52906-0.98291 0.84889-0.08388-0.02750
  11  -5  -2   13.33   13.85   0-0.16848 0.52891-0.98286 0.84956-0.08297 0.00825
  11  -5  -1   82.79   14.79   0-0.16666 0.52810-0.98298 0.84896-0.08531 0.04789
  12 -13 -17   -2.03    9.74   0-0.16374 0.55774-0.98315 0.62821-0.08905-0.54024
  12 -12 -16    7.22    9.64   0-0.16411 0.55874-0.98313 0.65680-0.08857-0.50416
  12 -11 -15   -2.52    9.41   0-0.16508 0.55907-0.98307 0.68317-0.08733-0.46762
  12  -9 -12   12.76   11.92   0-0.16699 0.56416-0.98296 0.74191-0.08488-0.36047
  12  -8 -11   -5.60    9.77   0-0.16401 0.55886-0.98313 0.76482-0.08871-0.31885
  12  -7  -9   33.49   10.72   0-0.16358 0.55802-0.98316 0.79277-0.08926-0.24423
  12  -6  -5    7.93   13.42   0-0.16667 0.56191-0.98298 0.82159-0.08529-0.09982
  12  -6  -4   -1.70   13.60   0-0.17578 0.56697-0.98230 0.82098-0.07357-0.07411
  12  -6  -1  719.78   20.96   0-0.17623 0.57113-0.98226 0.82127-0.07300 0.03466
  12  -6   0  807.27   21.03   0-0.17193 0.56681-0.98261 0.82151-0.07854 0.07790
  13 -16  14   -0.32   25.20   0-0.21193 0.63948-0.97740 0.54912-0.02642 0.54225
  13 -13 -16   -5.09   10.23   0-0.16401 0.59108-0.98313 0.62847-0.08871-0.50350
  13 -12 -15   -7.54    9.94   0-0.16428 0.59165-0.98312 0.65568-0.08836-0.46699
  13 -10 -12   13.00   12.41   0-0.17093 0.59914-0.98269 0.71156-0.07983-0.36527
  13  -9 -11   -3.23    9.77   0-0.16481 0.59222-0.98309 0.73926-0.08768-0.31905
  13  -8  -9    0.93    9.87   0-0.16508 0.59060-0.98307 0.76815-0.08733-0.24640
  13  -7  -6    3.34   10.56   0-0.16508 0.59397-0.98307 0.79358-0.08733-0.13391
  13  -7  -5  103.26   13.57   0-0.17165 0.59985-0.98263 0.79345-0.07890-0.10655
  13  -7   0  258.20   16.67   0-0.17763 0.60544-0.98213 0.79422-0.07119 0.06966
  13  -7   1   18.73   12.49   0-0.16900 0.59733-0.98282 0.79473-0.08230 0.11905
  14 -11 -12   -9.50   12.63   0-0.17044 0.63141-0.98272 0.68369-0.08046-0.36428
  14 -10 -11    8.70   10.03   0-0.16458 0.62578-0.98310 0.71039-0.08798-0.32068
  14  -9  -9   20.75    9.84   0-0.16508 0.62667-0.98307 0.73949-0.08733-0.24516
  14  -8  -6  108.33   11.91   0-0.16669 0.62713-0.98297 0.76699-0.08527-0.13763
  14  -8  -5   20.31   12.73   0-0.17262 0.63300-0.98256 0.76724-0.07765-0.10692
  14  -8   1   16.61   11.88   0-0.17169 0.63294-0.98263 0.76728-0.07885 0.11502
  15 -15 -15    0.46   12.91   0-0.17044 0.66412-0.98272 0.57508-0.08046-0.47589
  15 -14 -14    3.12   12.69   0-0.17097 0.66309-0.98268 0.60392-0.07977-0.44047
  15 -13 -13   21.01   12.55   0-0.16992 0.66336-0.98276 0.63021-0.08112-0.40178
  15 -12 -12   13.20    9.93   0-0.16585 0.66022-0.98303 0.65921-0.08635-0.35841
  15 -12   7   30.55   21.15   0-0.19884 0.69378-0.97959 0.65715-0.04363 0.30084
  15 -11 -10    1.33   12.62   0-0.17258 0.66657-0.98256 0.68518-0.07770-0.29257
  15 -10  -9    9.11   10.80   0-0.16470 0.65666-0.98309 0.71289-0.08782-0.24556
  15 -10  -8   -7.55   12.73   0-0.17133 0.66634-0.98266 0.71308-0.07931-0.21783
  15  -9  -6   82.35   11.64   0-0.16562 0.65922-0.98304 0.73987-0.08664-0.13635
  15  -9  -5   33.88   13.35   0-0.17151 0.66550-0.98264 0.73934-0.07908-0.10632
  15  -9   0   18.89   14.52   0-0.17716 0.67017-0.98218 0.74037-0.07180 0.07030
  15  -9   1   52.75   13.16   0-0.16915 0.66330-0.98281 0.74066-0.08212 0.11844
  16 -15 -14   -6.24   10.20   0-0.16562 0.69207-0.98304 0.57675-0.08664-0.43236
  16 -14 -13   18.54   10.47   0-0.16508 0.69194-0.98307 0.60291-0.08733-0.39558
  16 -13 -12    9.06   10.61   0-0.16397 0.68972-0.98313 0.62988-0.08875-0.35573
  16 -12 -10    1.10   12.55   0-0.17520 0.69699-0.98235 0.65285-0.07432-0.29565
  16 -12   5   40.74   18.24   0-0.18902 0.71694-0.98092 0.65688-0.05643 0.24046
  16 -11  -8   49.17   13.09   0-0.16836 0.69463-0.98287 0.68712-0.08313-0.21300
  16 -11   3    9.58   16.73   0-0.17804 0.70654-0.98210 0.68669-0.07066 0.17953
  16 -10  -5    1.25   12.68   0-0.16776 0.69353-0.98291 0.71344-0.08389-0.10434
  16 -10  -4   16.62   12.38   0-0.17146 0.69762-0.98265 0.71410-0.07915-0.06748
  16 -10  -3  120.18   13.48   0-0.17487 0.70195-0.98238 0.71225-0.07475-0.03708
  16 -10  -2    9.28   14.59   0-0.17966 0.70393-0.98194 0.71140-0.06857-0.00609
  16 -10  -1   46.93   15.13   0-0.17601 0.70232-0.98228 0.71236-0.07328 0.03525
  16 -10   0   33.09   12.73   0-0.17081 0.69730-0.98270 0.71395-0.07998 0.07962
  17 -15 -12   11.27   13.64   0-0.17410 0.73115-0.98244 0.57355-0.07574-0.36805
  17 -14 -11    4.19   12.57   0-0.17091 0.72860-0.98269 0.60191-0.07986-0.32577
  17 -14   6   21.63   18.15   0-0.18947 0.75004-0.98086 0.60399-0.05585 0.27576
  17 -13 -10   15.35   10.25   0-0.16508 0.72295-0.98307 0.62963-0.08733-0.28367
  17 -13  -9    9.84   13.03   0-0.16814 0.73166-0.98288 0.63342-0.08340-0.25146
  17 -12  -8   13.25   10.82   0-0.16446 0.72378-0.98311 0.65768-0.08813-0.20899
  17 -12  -7   15.40   12.49   0-0.17232 0.73030-0.98258 0.65888-0.07803-0.18122
  17 -11  -4    0.65   10.01   0-0.16535 0.72578-0.98306 0.68605-0.08699-0.06165
  17 -11  -3    1.44   12.17   0-0.17184 0.72938-0.98262 0.68443-0.07865-0.03161
  17 -11  -2    9.72   12.96   0-0.16700 0.72818-0.98295 0.68659-0.08487 0.01068
  17 -11  -1   10.25   13.19   0-0.17312 0.72964-0.98252 0.68406-0.07701 0.04096
  18 -15 -10    7.53   12.79   0-0.17312 0.76380-0.98252 0.57463-0.07700-0.29318
  18 -14  -9    1.46   10.07   0-0.16508 0.75713-0.98307 0.60430-0.08733-0.24784
  18 -14  -8   10.43   12.57   0-0.17156 0.76467-0.98264 0.60630-0.07902-0.21848
  18 -13  -7    1.65   10.59   0-0.16455 0.75670-0.98310 0.63113-0.08802-0.17166
  18 -13  -6   40.82   12.79   0-0.16971 0.76227-0.98277 0.63207-0.08139-0.14163
  18 -13   1    3.69   14.53   0-0.17402 0.76760-0.98245 0.63314-0.07585 0.11110
  19 -16  -9   -3.33   12.52   0-0.17026 0.79605-0.98273 0.54961-0.08069-0.25313
  19 -16   4   19.63   16.62   0-0.18204 0.80871-0.98170 0.55147-0.06549 0.21153
  19 -15  -8   10.91   10.21   0-0.16475 0.78947-0.98309 0.57747-0.08776-0.20835
  19 -15  -7   15.85   12.97   0-0.16829 0.79618-0.98287 0.57884-0.08321-0.17722
  19 -15   2   11.75   14.66   0-0.18097 0.80590-0.98181 0.57748-0.06687 0.13985
  19 -14  -5    0.60   10.54   0-0.16508 0.79118-0.98307 0.60443-0.08733-0.09817
  19 -14  -4   24.59   13.01   0-0.16957 0.79506-0.98278 0.60378-0.08158-0.06697
  19 -14  -3    1.78   12.56   0-0.17578 0.79847-0.98230 0.60189-0.07357-0.03893
  19 -14  -2    3.44   13.34   0-0.17151 0.79783-0.98264 0.60424-0.07908 0.00490
  19 -14  -1   43.68   13.99   0-0.17109 0.79672-0.98267 0.60451-0.07962 0.04157
  20 -17  -7   23.80   13.27   0-0.17300 0.83200-0.98253 0.52385-0.07716-0.18352
  20 -17   3   15.94   14.41   0-0.17483 0.83315-0.98238 0.52390-0.07481 0.18447
  20 -16  -6   -5.05   11.09   0-0.16535 0.82399-0.98306 0.55071-0.08699-0.13567
  20 -16  -5   24.95   13.44   0-0.16991 0.82876-0.98276 0.55041-0.08114-0.10520
  20 -16  -4    6.73   13.46   0-0.17074 0.83150-0.98270 0.55213-0.08008-0.06960
  20 -16  -1    4.82   15.08   0-0.17214 0.83306-0.98260 0.55333-0.07827 0.04070
  20 -16   0   10.72   15.55   0-0.18056 0.83585-0.98185 0.54691-0.06740 0.06491
  21 -18  -1   -3.21   16.38   0-0.17808 0.86919-0.98209 0.49518-0.07061 0.03056
  21 -18   0    4.97   15.40   0-0.16508 0.86174-0.98307 0.50206-0.08733 0.08560
  21 -18   1   15.54   13.62   0-0.16868 0.86109-0.98285 0.49662-0.08272 0.11854
 -24  -8   3   -1.53   11.31   0-0.17543-0.61603-0.98215 0.76696-0.07337 0.18280
 -24  -8   4    2.83   13.30   0-0.18608-0.60630-0.98106 0.76860-0.05958 0.20731
 -24  -7  -4    2.98   14.74   0-0.18660-0.60384-0.98099 0.79141-0.05890-0.09007
 -24  -7  -3   12.24   15.89   0-0.18922-0.60429-0.98067 0.79433-0.05549-0.05662
 -24  -7  -2   14.01   13.42   0-0.18268-0.60870-0.98144 0.79315-0.06399-0.00959
 -24  -7  -1   -3.12   13.70   0-0.18129-0.60907-0.98159 0.79261-0.06579 0.02805
 -24  -7   0    8.44   12.80   0-0.17854-0.61047-0.98186 0.78920-0.06935 0.06919
 -23  -9   7    4.23   10.68   0-0.17330-0.58382-0.98233 0.74102-0.07613 0.33503
 -23  -8   6   18.45   13.59   0-0.18266-0.57461-0.98144 0.76855-0.06401 0.28473
 -23  -7  -8    9.10   20.72   0-0.19398-0.56278-0.98005 0.78784-0.04929-0.24590
 -23  -7   3   13.77   13.61   0-0.18037-0.57956-0.98168 0.79602-0.06699 0.17782
 -23  -7   4   21.00   13.28   0-0.18112-0.57466-0.98160 0.79118-0.06601 0.21262
 -23  -6  -4    9.13   16.54   0-0.19838-0.56317-0.97941 0.81901-0.04352-0.10486
 -23  -6  -3   -4.02   15.18   0-0.19302-0.56700-0.98018 0.82107-0.05054-0.06035
 -23  -6  -2   20.68   15.41   0-0.18682-0.57166-0.98097 0.82018-0.05861-0.01316
 -23  -6  -1    0.07   14.24   0-0.19667-0.56616-0.97966 0.82416-0.04577 0.00768
 -23  -6   0    5.94   14.98   0-0.18352-0.57307-0.98135 0.81728-0.06290 0.06246
 -22  -9   9    5.66   13.39   0-0.17754-0.54524-0.98196 0.73732-0.07065 0.40220
 -22  -8   7   -8.02    9.91   0-0.17517-0.55094-0.98217 0.76722-0.07371 0.33182
 -22  -7   5   14.32   10.52   0-0.17482-0.55086-0.98220 0.79500-0.07415 0.25749
 -22  -7   6    2.68   12.45   0-0.18608-0.53834-0.98106 0.79587-0.05958 0.28063
 -22  -6  -7   -2.99   16.63   0-0.18766-0.53699-0.98087 0.81781-0.05752-0.20245
 -22  -6   3  -14.87   12.45   0-0.18041-0.54470-0.98168 0.82039-0.06694 0.17738
 -21 -10  11  -13.20   10.84   0-0.17597-0.51606-0.98210 0.71242-0.07268 0.47884
 -21  -9  10   -6.16   13.36   0-0.18005-0.51252-0.98171 0.74159-0.06740 0.43628
 -21  -8   9    0.55   12.57   0-0.17781-0.51176-0.98193 0.76206-0.07030 0.40018
 -21  -7   7   18.51   12.74   0-0.18008-0.51326-0.98171 0.79548-0.06736 0.32573
 -21  -6   5   12.75   12.26   0-0.18057-0.51152-0.98166 0.82321-0.06673 0.24995
 -21  -5   2  -10.18   12.91   0-0.18023-0.51193-0.98169 0.84793-0.06717 0.14107
 -20 -10  12   -1.64   10.15   0-0.17677-0.48177-0.98203 0.71257-0.07165 0.51335
 -20  -9  11   18.56   13.57   0-0.18283-0.47771-0.98142 0.74380-0.06379 0.47095
 -20  -8  10   21.54   12.54   0-0.18334-0.47567-0.98137 0.76852-0.06313 0.43148
 -20  -7   8   16.47   10.52   0-0.17490-0.48329-0.98220 0.79512-0.07406 0.36999
 -20  -6   7    0.54   13.14   0-0.18038-0.47751-0.98168 0.81830-0.06698 0.32368
 -20  -5   4    0.92    9.28   0-0.17543-0.48316-0.98215 0.84815-0.07337 0.22097
 -20  -4  -5   13.15   15.07   0-0.19173-0.46824-0.98035 0.87270-0.05222-0.13340
 -20  -4   0   18.42   12.85   0-0.17858-0.48007-0.98186 0.87465-0.06930 0.07009
 -20  -4   1   16.95   12.71   0-0.18273-0.47650-0.98143 0.87375-0.06392 0.10082
 -19 -10  13    3.43   12.77   0-0.18608-0.44053-0.98106 0.71848-0.05958 0.54163
 -19  -9  12   11.52   13.65   0-0.17992-0.44463-0.98173 0.73850-0.06756 0.51034
 -19  -7   9   12.72   10.22   0-0.17371-0.45252-0.98230 0.79562-0.07559 0.40644
 -19  -6   8   -0.73   12.87   0-0.18129-0.44612-0.98159 0.82022-0.06579 0.36185
 -19  -5   6   -2.52   12.90   0-0.17916-0.44662-0.98180 0.84778-0.06855 0.28985
 -19  -4   3   -4.03    9.45   0-0.17543-0.45016-0.98215 0.87447-0.07337 0.18450
 -19  -3  -2   12.99   14.38   0-0.18479-0.44026-0.98120 0.89762-0.06125-0.01169
 -18  -7  10    3.07   10.02   0-0.17437-0.41846-0.98224 0.79444-0.07475 0.44390
 -18  -6   9   -1.55   12.46   0-0.18076-0.41159-0.98164 0.82140-0.06648 0.39867
 -18  -5   7    7.96   10.61   0-0.17564-0.41745-0.98213 0.84755-0.07310 0.33162
 -18  -4   5    6.05   12.63   0-0.17993-0.41367-0.98172 0.87594-0.06755 0.25215
 -18  -3  -6  107.20   17.88   0-0.18466-0.40888-0.98122 0.89765-0.06142-0.15948
 -18  -3   2    6.42   12.62   0-0.18220-0.41055-0.98149 0.90210-0.06461 0.13670
 -17 -11  15   33.87   12.62   0-0.18134-0.37952-0.98158 0.68920-0.06573 0.62050
 -17 -10  14    6.92   10.52   0-0.17650-0.38358-0.98205 0.71436-0.07199 0.58867
 -17  -9  13   17.92   10.05   0-0.17543-0.38438-0.98215 0.74039-0.07337 0.55493
 -17  -8  12    2.33    9.69   0-0.17597-0.38135-0.98210 0.76850-0.07268 0.51742
 -17  -7  11    9.52   12.10   0-0.18257-0.37862-0.98145 0.79846-0.06414 0.47186
 -17  -6  10   15.18   12.59   0-0.18146-0.37794-0.98157 0.82021-0.06557 0.43330
 -17  -5   8    4.25   10.19   0-0.17597-0.38452-0.98210 0.84860-0.07268 0.36730
 -17  -4   6   25.12   10.45   0-0.17507-0.38554-0.98218 0.87563-0.07384 0.29496
 -17  -3   4   16.15   13.41   0-0.17809-0.38076-0.98190 0.89986-0.06993 0.21681
 -17  -2  -3   -1.20   14.32   0-0.18661-0.37298-0.98099 0.92603-0.05889-0.05205
 -17  -2  -2    5.00   14.44   0-0.18274-0.37596-0.98143 0.92644-0.06391-0.00940
 -17  -2  -1   26.73   13.68   0-0.18512-0.37450-0.98117 0.92694-0.06082 0.02375
 -16  -9  14    9.84   12.21   0-0.17984-0.34604-0.98173 0.73824-0.06767 0.58253
 -16  -8  13   16.74   11.73   0-0.17951-0.34569-0.98177 0.76583-0.06809 0.54587
 -16  -7 -15    8.24   21.07   0-0.19617-0.33321-0.97974 0.79040-0.04642-0.51003
 -16  -5   9   25.67   13.09   0-0.17785-0.34786-0.98193 0.84839-0.07024 0.40304
 -16  -4   7   -1.61   10.28   0-0.17463-0.35308-0.98222 0.87601-0.07440 0.33262
 -16  -3   5   10.47   10.78   0-0.17598-0.35143-0.98210 0.90134-0.07267 0.25729
 -16  -2   2    3.28   12.77   0-0.17698-0.34594-0.98201 0.92769-0.07137 0.14447
 -15 -11  16   -5.65   12.45   0-0.17543-0.31851-0.98215 0.68204-0.07337 0.66158
 -15 -10  15    9.75    9.97   0-0.17589-0.31885-0.98211 0.71431-0.07278 0.62640
 -15  -9  14    7.50    9.82   0-0.17499-0.31976-0.98219 0.74332-0.07394 0.59112
 -15  -8  13   -1.48    9.77   0-0.17543-0.31790-0.98215 0.77223-0.07337 0.55378
 -15  -7  12   12.66   10.11   0-0.17434-0.31916-0.98224 0.79602-0.07477 0.51808
 -15  -6  11   17.24   10.34   0-0.17662-0.31837-0.98204 0.82029-0.07183 0.47906
 -15  -5 -13   17.40   24.43   0-0.23160-0.26308-0.97285 0.83377 0.00045-0.48117
 -15  -5  10   -2.71   12.18   0-0.18289-0.30877-0.98142 0.84802-0.06372 0.43476
 -15  -4   8   -1.81   10.17   0-0.17597-0.31832-0.98210 0.87532-0.07268 0.36812
 -15  -3   6    5.25   10.65   0-0.17581-0.31955-0.98212 0.90237-0.07288 0.29337
 -15  -2   4   -1.17   12.59   0-0.18183-0.31158-0.98153 0.92721-0.06510 0.21212
 -14 -12  17   14.00   10.23   0-0.17686-0.28380-0.98202 0.66059-0.07152 0.69822
 -14  -8  14   19.00   11.56   0-0.18150-0.27887-0.98156 0.76644-0.06552 0.58231
 -14  -6 -15    9.44   20.54   0-0.20441-0.25757-0.97845 0.81253-0.03562-0.51881
 -14  -5  10   -6.15    9.78   0-0.17410-0.28782-0.98227 0.85046-0.07509 0.44437
 -14  -4   9   25.24   11.90   0-0.17984-0.27974-0.98173 0.87488-0.06767 0.39955
 -14  -3   7   -9.01   10.68   0-0.17650-0.28507-0.98205 0.90095-0.07199 0.33140
 -14  -2   5   53.45   13.07   0-0.18240-0.27823-0.98147 0.92873-0.06436 0.24940
 -14  -1   1   36.09   12.37   0-0.18095-0.28071-0.98162 0.95471-0.06623 0.10274
 -13 -10  16    1.14   12.31   0-0.17543-0.25051-0.98215 0.71077-0.07337 0.66075
 -13  -9  15    1.21    9.45   0-0.17597-0.25227-0.98210 0.74061-0.07268 0.62636
 -13  -8  14   24.79    9.66   0-0.17522-0.25219-0.98217 0.76931-0.07365 0.59071
 -13  -7  13   -0.35    9.46   0-0.17517-0.25342-0.98217 0.79646-0.07371 0.55287
 -13  -6  12   38.85    9.84   0-0.17703-0.24977-0.98200 0.82143-0.07130 0.51667
 -13  -5  11   36.48   12.14   0-0.18018-0.24709-0.98170 0.84810-0.06723 0.47277
 -13  -3 -11   85.00   26.08   0-0.23755-0.19106-0.97134 0.88724 0.00843-0.41540
 -13  -3   8   10.81   11.72   0-0.18100-0.24648-0.98162 0.90130-0.06617 0.36056
 -13  -1   3   15.00   12.65   0-0.18120-0.24458-0.98159 0.95435-0.06590 0.17587
 -12 -11  17   15.37   12.85   0-0.17796-0.21774-0.98192 0.68757-0.07010 0.69603
 -12 -10  16    8.18   10.00   0-0.17330-0.22121-0.98233 0.71539-0.07613 0.66625
 -12  -8 -18    6.16   14.99   0-0.18227-0.21390-0.98148 0.76459-0.06453-0.60414
 -12  -7 -17   -3.93   15.96   0-0.19531-0.20037-0.97986 0.78725-0.04755-0.57920
 -12  -6 -16   22.30   16.46   0-0.19112-0.20482-0.98043 0.81464-0.05301-0.53849
 -12  -5  11   25.70   10.05   0-0.17301-0.22246-0.98236 0.84883-0.07649 0.48369
 -12  -4  10   72.63   12.46   0-0.18025-0.21378-0.98169 0.87597-0.06714 0.43664
 -12  -3   8   59.10   10.52   0-0.17279-0.22271-0.98237 0.90302-0.07677 0.37169
 -12  -1   4    8.02   13.77   0-0.18235-0.21217-0.98147 0.95504-0.06442 0.21160
 -11 -12  18    7.82   12.47   0-0.18365-0.17815-0.98133 0.66282-0.06273 0.73051
 -11 -11  17   -1.91   10.46   0-0.17437-0.18856-0.98224 0.68861-0.07475 0.70354
 -11  -8  15   18.49   12.40   0-0.18308-0.17827-0.98140 0.76837-0.06347 0.61842
 -11  -7  14   -2.86   12.22   0-0.18608-0.17637-0.98106 0.79881-0.05958 0.57904
 -11  -6  13    9.67   12.27   0-0.18252-0.17906-0.98146 0.82292-0.06419 0.54321
 -11  -5 -15   24.90   15.57   0-0.20081-0.16338-0.97903 0.84006-0.04034-0.51308
 -11  -3   9    4.56   11.72   0-0.17543-0.18697-0.98215 0.89765-0.07337 0.40342
 -11  -2   7    1.82   12.65   0-0.18608-0.17503-0.98106 0.93262-0.05958 0.32007
 -11   0   0    7.77   14.94   0-0.18009-0.17972-0.98171 0.98178-0.06735 0.06588
 -10 -12  18    0.43   11.05   0-0.17543-0.15480-0.98215 0.66129-0.07337 0.73722
 -10  -9  16    3.38   12.32   0-0.17879-0.15028-0.98184 0.74142-0.06903 0.65762
 -10  -8  15   34.58   10.56   0-0.17700-0.15071-0.98201 0.76872-0.07134 0.62534
 -10  -7  14    6.59    9.91   0-0.17597-0.15292-0.98210 0.79592-0.07268 0.58966
 -10  -6  13   44.41   10.13   0-0.17650-0.15169-0.98205 0.82167-0.07199 0.55342
 -10  -5  12  173.95   12.69   0-0.17949-0.14895-0.98177 0.84865-0.06813 0.51169
 -10  -4 -14   13.87   16.58   0-0.19680-0.13400-0.97964 0.86899-0.04560-0.47197
 -10  -3   9   10.12    9.34   0-0.17543-0.15359-0.98215 0.90302-0.07337 0.40559
 -10  -1   5  116.89   13.45   0-0.17739-0.15228-0.98197 0.95614-0.07084 0.25483
 -10   0   1   -3.23   15.61   0-0.17916-0.14862-0.98180 0.98374-0.06855 0.10534
  -9 -13  19    2.09   13.08   0-0.18608-0.11075-0.98106 0.63859-0.05958 0.76467
  -9 -10  17   17.48   12.82   0-0.18122-0.11453-0.98159 0.71370-0.06588 0.69453
  -9  -9  16    5.10    9.81   0-0.17597-0.11952-0.98210 0.74276-0.07268 0.66245
  -9  -5  12   32.52    9.80   0-0.17455-0.12052-0.98223 0.85007-0.07451 0.51686
  -9  -4  11   21.05   12.02   0-0.18227-0.11342-0.98148 0.87720-0.06453 0.47083
  -9  -3 -13    3.23   14.35   0-0.18037-0.11597-0.98168 0.90038-0.06698-0.41483
  -9   0   2  505.70   19.81   0-0.17636-0.12085-0.98207 0.98275-0.07218 0.14466
  -8 -13  19   -1.68   11.37   0-0.17650-0.08730-0.98205 0.63375-0.07199 0.77171
  -8 -10  17   10.24   10.17   0-0.17705-0.08651-0.98200 0.71447-0.07128 0.69782
  -8  -8 -19    1.30   13.70   0-0.17543-0.08955-0.98215 0.76550-0.07337-0.63334
  -8  -7 -18   11.17   14.51   0-0.18959-0.07490-0.98063 0.78661-0.05500-0.60895
  -8  -6 -17   13.97   15.58   0-0.18665-0.07599-0.98099 0.81414-0.05883-0.57159
  -8  -5 -16    5.35   12.44   0-0.18123-0.08325-0.98159 0.84309-0.06587-0.52706
  -8  -4  11   12.69    9.83   0-0.17584-0.08626-0.98211 0.87652-0.07284 0.47788
  -8  -2   8   86.72   13.23   0-0.17885-0.08385-0.98183 0.92962-0.06896 0.36341
  -8  -1   6   11.21   14.14   0-0.18108-0.07989-0.98161 0.95606-0.06607 0.28676
  -8   0   3   12.42   16.18   0-0.18116-0.08173-0.98160 0.98182-0.06596 0.17609
  -7 -13  19    3.70   10.47   0-0.17543-0.05471-0.98215 0.63318-0.07337 0.77520
  -7 -11  18    9.68   12.53   0-0.18007-0.04944-0.98171 0.68607-0.06737 0.72925
  -7 -10  17   -9.24   10.33   0-0.17570-0.05404-0.98213 0.71469-0.07303 0.70088
  -7  -9 -20   -8.60   13.11   0-0.18023-0.05140-0.98169 0.73419-0.06717-0.67332
  -7  -8 -19    0.58   14.88   0-0.18582-0.04478-0.98109 0.76109-0.05992-0.64329
  -7  -7 -18   42.97   15.34   0-0.18807-0.04311-0.98082 0.78872-0.05699-0.60929
  -7  -6 -17    8.09   15.81   0-0.18835-0.04285-0.98078 0.81575-0.05662-0.57273
  -7  -5 -16   -2.08   14.66   0-0.17543-0.05773-0.98215 0.84793-0.07337-0.52271
  -7  -4  11   66.82   10.33   0-0.17330-0.05717-0.98233 0.87676-0.07613 0.48184
  -7  -3  10  156.07   13.24   0-0.18352-0.04677-0.98135 0.90265-0.06290 0.43228
  -7  -2   8  276.82   13.75   0-0.17578-0.05539-0.98212 0.93000-0.07292 0.36796
  -7  -1   6   14.49   12.17   0-0.17624-0.05580-0.98208 0.95642-0.07232 0.29134
  -7   0   3   -1.12   12.56   0-0.17543-0.05485-0.98215 0.98213-0.07337 0.18483
  -6 -13  19   18.90   10.58   0-0.17522-0.02137-0.98217 0.63460-0.07365 0.77569
  -6 -11  18   -9.93   12.94   0-0.18129-0.01616-0.98159 0.68735-0.06579 0.72956
  -6 -10  17    9.82   10.50   0-0.17499-0.02197-0.98219 0.71488-0.07394 0.70245
  -6  -9 -20    5.63   12.59   0-0.17811-0.02047-0.98190 0.73647-0.06991-0.67248
  -6  -8 -19   20.48   14.22   0-0.18843-0.01085-0.98077 0.76064-0.05652-0.64529
  -6  -5 -16   28.64   15.10   0-0.18645-0.01147-0.98101 0.84305-0.05909-0.53351
  -6  -4 -15   46.87   13.24   0-0.17902-0.02002-0.98182 0.87108-0.06873-0.48638
  -6  -3  10   12.12   12.78   0-0.18287-0.01315-0.98142 0.90348-0.06375 0.43291
  -6  -2   8    3.47   11.59   0-0.17543-0.02276-0.98215 0.93106-0.07337 0.36878
  -6  -1   6   -0.25   11.45   0-0.17543-0.01932-0.98215 0.95740-0.07337 0.29287
  -6   0   3    8.82   13.56   0-0.17406-0.02194-0.98227 0.98377-0.07514 0.18294
  -5 -13  19   -4.17    9.85   0-0.17490 0.00997-0.98220 0.63488-0.07406 0.77570
  -5 -11  18   -2.05   12.94   0-0.17609 0.01176-0.98209 0.68339-0.07252 0.73336
  -5 -10  17   20.02   10.52   0-0.17493 0.01008-0.98219 0.71580-0.07402 0.70179
  -5  -9 -20    3.94   12.88   0-0.18411 0.01877-0.98128 0.73221-0.06213-0.67717
  -5  -8 -19   16.47   15.03   0-0.18409 0.01827-0.98128 0.76311-0.06216-0.64221
  -5  -5 -16   48.65   15.77   0-0.18747 0.02228-0.98089 0.84244-0.05777-0.53413
  -5  -4 -15    6.21   12.20   0-0.18348 0.01711-0.98135 0.86901-0.06295-0.49017
  -5  -3  10   29.46   13.24   0-0.18196 0.01616-0.98152 0.90279-0.06492 0.43428
  -5  -2   8   14.28   11.57   0-0.17438 0.00906-0.98224 0.93128-0.07473 0.36884
  -5  -1   6   21.00   11.85   0-0.17490 0.00878-0.98220 0.95706-0.07406 0.29454
  -5   0   3   -3.58   15.02   0-0.17437 0.01207-0.98224 0.98375-0.07475 0.18405
  -4 -13  19   11.28   10.72   0-0.17543 0.04517-0.98215 0.63305-0.07337 0.77595
  -4 -11  18    6.15   12.93   0-0.18362 0.05197-0.98134 0.68778-0.06277 0.72750
  -4 -10  17   14.83   10.59   0-0.17543 0.04475-0.98215 0.71625-0.07337 0.69999
  -4  -9 -20    9.72   12.81   0-0.17787 0.04471-0.98193 0.73676-0.07022-0.67100
  -4  -8 -19   18.44   12.88   0-0.18328 0.05025-0.98137 0.76304-0.06321-0.64059
  -4  -5 -16   74.13   12.98   0-0.18558 0.05267-0.98111 0.84235-0.06023-0.53216
  -4  -4 -15   46.01   13.40   0-0.17693 0.04414-0.98201 0.87183-0.07144-0.48348
  -4  -3  10   11.85   14.06   0-0.18081 0.05090-0.98163 0.90196-0.06641 0.43333
  -4  -2   8  130.56   13.82   0-0.17455 0.04265-0.98223 0.93051-0.07451 0.36843
  -4  -1   6   73.80   13.01   0-0.17634 0.04398-0.98207 0.95650-0.07219 0.29319
  -4   0   3    6.38   17.41   0-0.17573 0.04922-0.98212 0.98308-0.07299 0.18141
  -3 -13  19   -9.06   13.03   0-0.17952 0.08047-0.98177 0.63605-0.06809 0.77063
  -3 -10  17    9.55   12.59   0-0.17903 0.08142-0.98181 0.71571-0.06872 0.69723
  -3  -9 -20   -9.37   12.92   0-0.17952 0.07923-0.98177 0.73362-0.06809-0.67127
  -3  -8 -19   11.06   13.04   0-0.18243 0.08294-0.98147 0.76158-0.06432-0.63895
  -3  -7 -18   50.46   13.93   0-0.18537 0.08440-0.98114 0.78905-0.06050-0.60457
  -3  -6 -17   11.66   12.77   0-0.18327 0.08418-0.98137 0.81669-0.06323-0.56684
  -3  -5 -16   15.78   12.12   0-0.18290 0.08356-0.98141 0.84233-0.06370-0.52827
  -3  -4  11   16.67   11.74   0-0.17521 0.07648-0.98217 0.87706-0.07366 0.47867
  -3  -2   8   -2.12   15.15   0-0.17741 0.08004-0.98197 0.92913-0.07081 0.36567
  -3  -1   6    1.31   15.74   0-0.17630 0.07702-0.98207 0.95562-0.07225 0.28917
  -2 -15  20   13.70   13.49   0-0.18060 0.11569-0.98166 0.58246-0.06669 0.80751
  -2 -13  19    3.40   13.25   0-0.18023 0.11658-0.98169 0.63413-0.06717 0.76757
  -2 -10  17   -5.89   11.85   0-0.18094 0.11544-0.98162 0.71514-0.06625 0.69298
  -2  -9  16    3.66    9.82   0-0.17490 0.10886-0.98220 0.74214-0.07406 0.66508
  -2  -8 -19    8.43   12.55   0-0.17639 0.10995-0.98206 0.76305-0.07213-0.63312
  -2  -7 -18    1.11   12.21   0-0.18041 0.11389-0.98168 0.78934-0.06694-0.59937
  -2  -6 -17   -7.41   11.85   0-0.17970 0.11459-0.98175 0.81680-0.06786-0.56137
  -2  -5 -16    6.99   12.38   0-0.17650 0.10951-0.98205 0.84508-0.07199-0.51911
  -2  -4  11  134.40   14.83   0-0.18072 0.11553-0.98164 0.87631-0.06653 0.47212
  -2  -3 -13    0.53   12.88   0-0.18608 0.12011-0.98106 0.89737-0.05958-0.42017
  -2   0  -6  731.47   25.02   0-0.17867 0.11217-0.98185 0.98101-0.06919-0.15349
  -1 -15  20   14.18   12.85   0-0.18151 0.14908-0.98156 0.58057-0.06551 0.80338
  -1 -13  19   17.42   13.25   0-0.18433 0.15179-0.98126 0.63410-0.06185 0.76141
  -1 -11 -21   12.19   13.48   0-0.18236 0.14804-0.98147 0.68203-0.06441-0.71279
  -1  -9  16   15.31   12.09   0-0.17796 0.14390-0.98192 0.74147-0.07010 0.65912
  -1  -8  15   -0.13   10.47   0-0.17543 0.14206-0.98215 0.76847-0.07337 0.62781
  -1  -7 -18   12.39    9.76   0-0.17543 0.14339-0.98215 0.78998-0.07337-0.59221
  -1  -6 -17   18.00    9.74   0-0.17527 0.14165-0.98216 0.81631-0.07358-0.55593
  -1  -5  12    4.52   13.20   0-0.18031 0.14810-0.98169 0.85029-0.06706 0.50936
  -1  -3 -13    1.76   12.68   0-0.17634 0.14329-0.98207 0.89929-0.07220-0.40879
  -1  -2 -11   31.23   14.11   0-0.18201 0.14814-0.98151 0.92634-0.06486-0.34178
  -1  -1  -9   95.19   13.53   0-0.17543 0.14094-0.98215 0.95408-0.07337-0.25965
  -1  -1   5   52.76   15.84   0-0.17384 0.13987-0.98229 0.95730-0.07543 0.25794
  -1   0  -5   33.50   20.61   0-0.18400 0.14613-0.98129 0.98149-0.06227-0.11916
   0 -12  18    8.13   13.18   0-0.17732 0.17689-0.98198 0.65916-0.07093 0.73424
   0 -11 -21  -11.03   13.33   0-0.17970 0.17795-0.98175 0.67894-0.06786-0.70893
   0 -10 -20    2.45   13.16   0-0.18043 0.18001-0.98167 0.71057-0.06691-0.67668
   0  -8  15   -5.26   12.81   0-0.18147 0.18118-0.98157 0.76761-0.06556 0.61867
   0  -7  14    9.04   12.67   0-0.17967 0.17877-0.98175 0.79513-0.06789 0.58352
   0  -6  13   -2.99   12.31   0-0.18608 0.18444-0.98106 0.82506-0.05958 0.53829
   0  -4 -14   13.24   12.51   0-0.18157 0.17991-0.98156 0.87147-0.06543-0.45196
   0  -3   9   -4.62   15.12   0-0.18395 0.18601-0.98130 0.90241-0.06234 0.39327
   0  -2   7    7.70   15.78   0-0.17823 0.17644-0.98189 0.93049-0.06976 0.32581
   1 -14  19    3.39   13.38   0-0.17707 0.21002-0.98200 0.60528-0.07125 0.77088
   1 -11  17   -0.44   13.38   0-0.17970 0.21445-0.98175 0.68866-0.06786 0.69615
   1 -10 -20   15.95   12.82   0-0.18182 0.21243-0.98153 0.70482-0.06510-0.67333
   1  -9 -19   21.05   13.11   0-0.18354 0.21467-0.98134 0.73492-0.06288-0.63963
   1  -5 -15   -2.20   13.33   0-0.17944 0.21101-0.98177 0.84593-0.06818-0.48560
   1  -4  10   -3.09   14.23   0-0.18023 0.21333-0.98169 0.87687-0.06717 0.43530
   1  -3 -12  177.44   14.67   0-0.18113 0.21227-0.98160 0.89893-0.06600-0.37883
   1  -2 -10  152.10   15.87   0-0.18191 0.21428-0.98152 0.92636-0.06500-0.30524
   2 -12 -21   17.91   13.73   0-0.17987 0.24517-0.98173 0.65513-0.06763-0.71138
   2 -10  16   20.41   12.81   0-0.17925 0.24615-0.98179 0.71382-0.06844 0.65929
   2  -9 -19   -3.00   10.58   0-0.17517 0.24084-0.98217 0.73489-0.07371-0.63034
   2  -8 -18    8.05   10.85   0-0.17543 0.23930-0.98215 0.76340-0.07337-0.59619
   2  -7 -17   10.13   10.44   0-0.17629 0.24268-0.98207 0.79188-0.07227-0.55648
   2  -6 -16    1.95   10.33   0-0.17543 0.24109-0.98215 0.81705-0.07337-0.51972
   2  -5  11  108.05   13.82   0-0.18151 0.24768-0.98156 0.84906-0.06551 0.47101
   2  -4 -13   29.01   12.98   0-0.18481 0.24942-0.98120 0.87035-0.06122-0.42034
   2  -3   8   20.32   16.91   0-0.18609 0.25281-0.98106 0.90231-0.05957 0.35387
   3 -15  19   -4.38   13.38   0-0.17543 0.27518-0.98215 0.57819-0.07337 0.77105
   3 -13  18    5.39   14.85   0-0.18531 0.28310-0.98115 0.63367-0.06058 0.72319
   3 -12 -21    6.80   10.35   0-0.17543 0.27277-0.98215 0.65266-0.07337-0.70361
   3 -11 -20    5.23   12.21   0-0.18454 0.28235-0.98123 0.67776-0.06158-0.67555
   3  -9  15   19.35   15.28   0-0.18638 0.28360-0.98102 0.74066-0.05918 0.61289
   3  -8  14    9.80   12.34   0-0.18473 0.28193-0.98121 0.76895-0.06133 0.57773
   3  -7  13    7.33   13.85   0-0.18490 0.28543-0.98119 0.79337-0.06112 0.54175
   3  -5 -14   47.62   12.90   0-0.18192 0.27913-0.98152 0.84439-0.06497-0.45313
   3  -4   9  126.42   16.34   0-0.18129 0.28031-0.98159 0.87591-0.06580 0.39723
   3  -3 -11  179.65   12.62   0-0.17639 0.27368-0.98206 0.89997-0.07213-0.33497
   3  -2   5   -0.19   19.75   0-0.18129 0.27847-0.98159 0.92978-0.06579 0.24566
   3  -1  -5  907.75   21.80   0-0.17590 0.27403-0.98211 0.95459-0.07277-0.11260
   4 -11  16   51.05   13.15   0-0.17824 0.31191-0.98189 0.68678-0.06975 0.66007
   4 -10 -19   12.80    9.86   0-0.17594 0.30767-0.98210 0.70884-0.07272-0.63123
   4  -9 -18   14.39   12.77   0-0.17916 0.30968-0.98180 0.73603-0.06855-0.59833
   4  -8 -17   -6.47   12.82   0-0.18023 0.31188-0.98169 0.76400-0.06717-0.56107
   4  -7 -16    2.08   12.31   0-0.17970 0.31126-0.98175 0.79015-0.06786-0.52411
   4  -6 -15   40.17   10.06   0-0.17592 0.30566-0.98211 0.81812-0.07274-0.48307
   4  -5  10    4.14   15.30   0-0.18329 0.31401-0.98137 0.84759-0.06320 0.43219
   4  -4 -12  106.18   13.84   0-0.17911 0.30875-0.98181 0.87191-0.06862-0.37583
   4  -3 -10    3.56   13.01   0-0.18277 0.31176-0.98143 0.89847-0.06388-0.30481
   4  -2   4  784.08   52.87   0-0.21041 0.34114-0.97740 0.92444-0.02771 0.17547
   5 -16  19    1.64   15.49   0-0.19410 0.36179-0.98003 0.55268-0.04913 0.75362
   5 -13  17   15.55   12.79   0-0.17807 0.34373-0.98191 0.63327-0.06996 0.69668
   5 -12 -20   -1.68   11.03   0-0.17650 0.34112-0.98205 0.65591-0.07199-0.67011
   5  -9  14   37.89   14.56   0-0.18588 0.35157-0.98108 0.73993-0.05984 0.57734
   5  -8  13   26.05   14.75   0-0.18373 0.34933-0.98132 0.76750-0.06263 0.54150
   5  -7  12   10.42   14.44   0-0.18963 0.35509-0.98062 0.79423-0.05496 0.49719
   5  -5 -13   28.56   10.03   0-0.17543 0.33928-0.98215 0.84532-0.07337-0.40860
   5  -4 -11   82.25   13.13   0-0.18101 0.34494-0.98161 0.87255-0.06616-0.34173
   5  -3  -9  437.21   15.79   0-0.17915 0.34301-0.98180 0.89995-0.06856-0.26487
   5  -2  -6  891.95   18.47   0-0.17634 0.34064-0.98207 0.92742-0.07220-0.15023
   6 -15  18    0.27   15.53   0-0.18448 0.38204-0.98124 0.57809-0.06165 0.72401
   6 -13 -20  -12.39   13.40   0-0.18608 0.38128-0.98106 0.62304-0.05958-0.67988
   6 -12  16   19.04   13.87   0-0.18597 0.38412-0.98107 0.65924-0.05973 0.64984
   6 -11 -19    3.73   10.65   0-0.17543 0.37221-0.98215 0.67962-0.07337-0.62876
   6 -10 -18   -7.67   10.42   0-0.17597 0.37288-0.98210 0.70908-0.07268-0.59498
   6  -9 -17   27.64    9.85   0-0.17757 0.37367-0.98195 0.73642-0.07061-0.56035
   6  -8 -16   17.37   10.02   0-0.17712 0.37461-0.98200 0.76377-0.07119-0.52192
   6  -7 -15   40.86   10.23   0-0.17543 0.37112-0.98215 0.79176-0.07337-0.48130
   6  -6  10  125.64   17.79   0-0.19026 0.38845-0.98054 0.82028-0.05414 0.42414
   6  -5 -12    9.62   11.85   0-0.17916 0.37568-0.98180 0.84523-0.06855-0.37600
   6  -4 -10   66.69   12.60   0-0.18172 0.37767-0.98154 0.87263-0.06524-0.30548
   6  -3  -8   45.86   11.65   0-0.17543 0.37119-0.98215 0.90051-0.07337-0.22228
   6  -2  -2  136.47   15.84   0-0.17523 0.37168-0.98217 0.92843-0.07363-0.00059
   7 -16  18    4.11   15.34   0-0.18070 0.41029-0.98165 0.55049-0.06655 0.72993
   7 -12 -19    1.26   10.49   0-0.17757 0.40539-0.98195 0.65415-0.07061-0.63533
   7 -11 -18    0.38   12.46   0-0.17721 0.40961-0.98199 0.68441-0.07108-0.59979
   7  -7 -14   13.17   12.04   0-0.17992 0.41007-0.98173 0.79028-0.06757-0.45147
   7  -6 -13    9.57    9.33   0-0.17418 0.40460-0.98226 0.81716-0.07499-0.40660
   7  -5 -11    5.59   11.86   0-0.18047 0.41003-0.98167 0.84530-0.06685-0.33851
   7  -4  -9   14.34    9.75   0-0.17716 0.40703-0.98199 0.87422-0.07114-0.26060
   7  -3  -6   84.20   12.15   0-0.17648 0.40511-0.98206 0.90104-0.07202-0.15097
   8 -17  18   -3.41   14.81   0-0.18528 0.44932-0.98115 0.52580-0.06061 0.72500
   8 -15  17   15.40   16.25   0-0.19747 0.46335-0.97955 0.57915-0.04471 0.67378
   8 -13 -19    5.51   12.78   0-0.17936 0.44171-0.98178 0.62883-0.06829-0.63679
   8 -11  14   30.43   15.76   0-0.19003 0.45469-0.98057 0.68568-0.05443 0.57202
   8  -8  11   26.44   18.50   0-0.19358 0.45779-0.98010 0.76609-0.04980 0.45520
   8  -7 -13   -2.14   11.73   0-0.18129 0.44456-0.98159 0.79104-0.06579-0.41645
   8  -6 -12   50.94    9.60   0-0.17503 0.43772-0.98218 0.81754-0.07389-0.37028
   8  -5 -10   10.17    9.30   0-0.17650 0.43885-0.98205 0.84638-0.07199-0.29774
   8  -4  -7   53.80   13.57   0-0.18314 0.44486-0.98139 0.87294-0.06339-0.19624
   9 -16  17    8.23   16.10   0-0.19865 0.49785-0.97937 0.55189-0.04317 0.67191
   9 -13  15    0.11   15.69   0-0.20200 0.49967-0.97885 0.63405-0.03878 0.59353
   9 -12 -18   12.09   10.18   0-0.17348 0.46939-0.98232 0.65356-0.07588-0.59053
   9 -11 -17   -2.21    9.85   0-0.17543 0.47115-0.98215 0.68251-0.07337-0.55541
   9 -10 -16   -2.55    9.87   0-0.17570 0.47164-0.98213 0.70910-0.07303-0.52069
   9  -9 -15    7.72   10.10   0-0.17543 0.47245-0.98215 0.73486-0.07337-0.48302
   9  -7 -12    2.02   11.93   0-0.17911 0.47592-0.98181 0.79316-0.06861-0.37622
   9  -5  -8  133.12   13.91   0-0.18304 0.47876-0.98140 0.84505-0.06352-0.23418
   9  -4  -5   31.39   12.39   0-0.17616 0.47253-0.98208 0.87366-0.07243-0.11229
   9  -4  -4   -0.74   16.36   0-0.18165 0.47736-0.98155 0.87441-0.06533-0.08352
  10 -17  17   10.76   18.33   0-0.20247 0.53436-0.97877 0.52419-0.03817 0.66586
  10 -14  15   -2.64   17.34   0-0.18834 0.51801-0.98078 0.60439-0.05664 0.60849
  10 -13 -18   -4.68   10.22   0-0.17543 0.50513-0.98215 0.62428-0.07337-0.59285
  10 -12 -17   15.20   10.38   0-0.17590 0.50538-0.98211 0.65534-0.07277-0.55815
  10 -11 -16    1.49    9.44   0-0.17677 0.50692-0.98203 0.68309-0.07165-0.52242
  10 -10 -15   45.21   10.09   0-0.17810 0.50628-0.98190 0.70952-0.06992-0.48672
  10  -9 -14    8.04    9.62   0-0.17597 0.50453-0.98210 0.73769-0.07268-0.44506
  10  -7 -11    0.53    9.63   0-0.17810 0.50619-0.98190 0.79152-0.06992-0.33870
  10  -6  -9  112.58   12.67   0-0.17863 0.50674-0.98185 0.81900-0.06924-0.26536
  10  -5  -6   39.74   13.75   0-0.18052 0.50822-0.98167 0.84621-0.06679-0.15647
  10  -5   2  222.73   19.74   0-0.19039 0.52026-0.98053 0.84521-0.05396 0.12739
  11 -15  15    3.94   20.50   0-0.20099 0.56472-0.97901 0.57762-0.04011 0.59252
  11 -14 -18   13.10    9.88   0-0.17543 0.53635-0.98215 0.59984-0.07337-0.59079
  11 -13 -17    7.66   10.00   0-0.17644 0.53810-0.98206 0.62944-0.07207-0.55750
  11 -12 -16    5.02   11.73   0-0.17543 0.54037-0.98215 0.65607-0.07337-0.52366
  11 -11 -15   16.52   11.29   0-0.18138 0.54382-0.98158 0.68047-0.06568-0.48785
  11 -10 -14    7.44    9.47   0-0.17810 0.53964-0.98190 0.71003-0.06992-0.44896
  11  -9 -13    7.58    9.57   0-0.17490 0.53622-0.98220 0.73648-0.07406-0.40885
  11  -8 -11   -1.00   11.89   0-0.18236 0.54416-0.98147 0.76361-0.06441-0.34395
  11  -6  -7   12.32   13.00   0-0.17981 0.53944-0.98174 0.81917-0.06771-0.19121
  12 -14 -17  -12.02    9.47   0-0.17543 0.57063-0.98215 0.60034-0.07337-0.55740
  12 -13 -16   13.95   10.21   0-0.17709 0.57302-0.98200 0.62890-0.07123-0.52242
  12 -12 -15    3.61   12.01   0-0.17543 0.57230-0.98215 0.65947-0.07337-0.48422
  12 -11 -14   25.32   11.89   0-0.17931 0.57239-0.98179 0.68256-0.06836-0.45112
  12 -10 -13    6.27   10.04   0-0.17573 0.57056-0.98212 0.71075-0.07299-0.40806
  12  -8 -10    8.01    9.84   0-0.17543 0.57127-0.98215 0.76360-0.07337-0.29739
  12  -7  -8   16.91    9.84   0-0.17401 0.56851-0.98227 0.79134-0.07521-0.22131
  12  -7  -7   19.62   12.51   0-0.18289 0.57721-0.98142 0.79190-0.06372-0.19581
  12  -6  -3   62.16   11.46   0-0.17593 0.57025-0.98211 0.82043-0.07273-0.03982
  12  -6  -2   43.21   13.87   0-0.17774 0.57213-0.98194 0.82024-0.07038-0.00524
  13 -14 -16   -3.10   10.50   0-0.17570 0.60413-0.98213 0.60094-0.07303-0.52043
  13 -13 -15    2.96    9.93   0-0.17623 0.60393-0.98208 0.62940-0.07234-0.48595
  13 -12 -14    8.18    9.55   0-0.17703 0.60678-0.98200 0.65516-0.07130-0.44694
  13 -11 -13    3.47   10.04   0-0.17543 0.60339-0.98215 0.68403-0.07337-0.40664
  13  -9 -10   45.86   10.15   0-0.17593 0.60356-0.98211 0.73741-0.07272-0.29980
  13  -8  -8   -6.86   10.27   0-0.17517 0.60349-0.98217 0.76452-0.07371-0.22310
  13  -7  -4  133.66   11.48   0-0.17645 0.60374-0.98206 0.79307-0.07205-0.07816
  13  -7  -3   12.54   13.06   0-0.17970 0.60611-0.98175 0.79405-0.06786-0.04435
  13  -7  -2   73.54   13.24   0-0.18103 0.60938-0.98161 0.79291-0.06614-0.00929
  13  -7  -1   19.66   12.84   0-0.18062 0.60857-0.98165 0.79324-0.06666 0.02910
  14 -14 -15   10.31   10.59   0-0.17465 0.63552-0.98222 0.59945-0.07437-0.48370
  14 -13 -14    8.46    9.90   0-0.17490 0.63633-0.98220 0.62686-0.07406-0.44658
  14 -12 -13    2.61    9.68   0-0.17543 0.63539-0.98215 0.65407-0.07337-0.40733
  14 -11 -11   24.10   12.74   0-0.18192 0.64291-0.98152 0.68307-0.06497-0.34333
  14 -10 -10   19.43   10.54   0-0.17543 0.63657-0.98215 0.70987-0.07337-0.29816
  14  -9  -8   38.57   10.57   0-0.17541 0.63600-0.98215 0.73740-0.07340-0.22420
  14  -8  -4    9.46   12.59   0-0.17749 0.63734-0.98196 0.76627-0.07071-0.07883
  14  -8  -3   11.89   12.69   0-0.18122 0.64338-0.98159 0.76399-0.06589-0.04727
  14  -8  -2   74.59   13.12   0-0.18267 0.64391-0.98144 0.76509-0.06400-0.01187
  14  -8  -1   22.84   11.97   0-0.18076 0.64132-0.98164 0.76706-0.06648 0.02745
  14  -8   0  101.54   12.93   0-0.17859 0.63948-0.98186 0.76637-0.06929 0.06688
  15 -13 -12    6.25   12.06   0-0.17713 0.67504-0.98200 0.63313-0.07118-0.37577
  15 -12 -11    3.41   12.77   0-0.18392 0.67342-0.98130 0.65203-0.06238-0.34532
  15 -11  -9   23.98   12.59   0-0.18264 0.67644-0.98144 0.68414-0.06404-0.26962
  15 -10  -7   13.81   12.78   0-0.18009 0.67412-0.98171 0.71187-0.06735-0.19391
  15 -10   3   16.43   16.09   0-0.18997 0.68516-0.98058 0.71054-0.05452 0.16463
  15  -9  -4   38.09   11.06   0-0.17543 0.66840-0.98215 0.73955-0.07337-0.07703
  15  -9  -3   -2.04   13.31   0-0.17863 0.67270-0.98185 0.73856-0.06923-0.04341
  15  -9  -2   -6.59   12.42   0-0.17543 0.67092-0.98215 0.74168-0.07337 0.00028
  15  -9  -1   49.73   13.20   0-0.17916 0.67341-0.98180 0.73899-0.06855 0.02919
  16 -15 -13  -10.54   12.51   0-0.17987 0.70500-0.98173 0.57339-0.06763-0.41464
  16 -14 -12   17.20   10.59   0-0.17573 0.70212-0.98212 0.60434-0.07298-0.37371
  16 -13 -11   12.62   10.32   0-0.17438 0.70132-0.98224 0.62825-0.07473-0.33389
  16 -12  -9   24.51   12.96   0-0.17791 0.70531-0.98192 0.65659-0.07017-0.26429
  16 -11  -7    0.11   10.76   0-0.17703 0.70219-0.98200 0.68554-0.07130-0.18931
  17 -18  10    7.76   27.44   0-0.23055 0.79159-0.97311 0.48859-0.00096 0.36975
  17 -15 -11    9.84   13.44   0-0.18344 0.74167-0.98136 0.57347-0.06301-0.34524
  17 -15   7    7.84   20.41   0-0.20274 0.76409-0.97873 0.57566-0.03781 0.29449
  17 -14 -10  -10.25   12.13   0-0.17987 0.73818-0.98173 0.60101-0.06763-0.30361
  17 -13  -8   -2.87   13.03   0-0.18094 0.74086-0.98162 0.62942-0.06625-0.23164
  17 -13   4   14.89   15.24   0-0.19458 0.75473-0.97996 0.62758-0.04850 0.19491
  17 -12  -6   18.54   12.66   0-0.17799 0.73686-0.98191 0.65775-0.07006-0.15356
  17 -12  -5  -10.69   12.06   0-0.18165 0.74291-0.98155 0.65783-0.06533-0.12142
  17 -12   1   36.52   14.89   0-0.18802 0.74880-0.98082 0.65700-0.05706 0.09212
  17 -12   2  102.98   13.64   0-0.18134 0.74215-0.98158 0.65699-0.06573 0.13680
  18 -16 -11    0.91   11.02   0-0.17330 0.76610-0.98233 0.54828-0.07613-0.33281
  18 -15  -9   15.73   12.30   0-0.17721 0.77165-0.98199 0.57782-0.07107-0.26324
  18 -15   5    3.60   16.14   0-0.19009 0.78293-0.98057 0.57658-0.05436 0.23706
  18 -14  -7   -4.35   12.64   0-0.18076 0.77242-0.98164 0.60400-0.06648-0.19378
  18 -14   3   19.48   13.95   0-0.18463 0.77941-0.98122 0.60377-0.06146 0.17105
  18 -13  -5    6.10    9.88   0-0.17543 0.76807-0.98215 0.62974-0.07337-0.11383
  18 -13  -4   41.50   12.65   0-0.17969 0.77136-0.98175 0.63071-0.06786-0.08297
  18 -13  -3   -2.23   11.70   0-0.18280 0.77556-0.98143 0.62928-0.06383-0.04909
  18 -13  -2   15.02   13.75   0-0.18373 0.77584-0.98132 0.63092-0.06263-0.01212
  18 -13  -1    6.70   13.33   0-0.17977 0.77557-0.98174 0.63091-0.06776 0.02895
  18 -13   0    2.29   12.96   0-0.18450 0.77571-0.98124 0.62879-0.06163 0.05907
  19 -17  -9   27.68   13.63   0-0.18423 0.80839-0.98127 0.52003-0.06198-0.27347
  19 -16  -8   13.36   12.68   0-0.17899 0.80350-0.98182 0.54821-0.06877-0.22965
  19 -15  -6   -1.87   13.33   0-0.17543 0.80292-0.98215 0.57602-0.07337-0.15108
  19 -15  -5    5.16   13.24   0-0.18236 0.80712-0.98147 0.57666-0.06441-0.12445
  19 -15   1   18.63   14.43   0-0.18135 0.80862-0.98158 0.58015-0.06571 0.10190
  20 -18   4   17.35   14.93   0-0.18809 0.84550-0.98082 0.49574-0.05696 0.20150
  20 -17  -6    6.32   13.10   0-0.17897 0.83818-0.98182 0.52230-0.06879-0.15493
  20 -17  -5   15.90   13.17   0-0.18431 0.84253-0.98126 0.52335-0.06188-0.12554
  20 -17   2   14.77   15.84   0-0.18712 0.84378-0.98093 0.52162-0.05822 0.12983
  20 -16  -3   -0.98   13.38   0-0.17899 0.83533-0.98182 0.54794-0.06877-0.04414
  20 -16  -2   -8.30   12.34   0-0.17934 0.83636-0.98178 0.54827-0.06832-0.00823
  21 -18  -2   10.37   13.41   0-0.17630 0.86787-0.98207 0.49696-0.07224-0.00272
 -24  -8   5    6.59   13.18   0-0.18846-0.60090-0.98098 0.76312-0.05594 0.23904
 -24  -7  -5   -0.05   14.63   0-0.19455-0.59639-0.98018 0.78939-0.04800-0.13828
 -24  -7   1    8.25   13.06   0-0.19410-0.60119-0.98024 0.79414-0.04860 0.08614
 -24  -7   2   11.81   12.62   0-0.18952-0.60029-0.98085 0.78967-0.05455 0.12595
 -23  -9   8    2.35   10.32   0-0.18426-0.57231-0.98148 0.73943-0.06139 0.35647
 -23  -8   7   24.16   13.24   0-0.19196-0.56479-0.98053 0.76622-0.05138 0.30830
 -23  -7   5    7.54   13.06   0-0.19188-0.56617-0.98054 0.79030-0.05148 0.23562
 -23  -6  -5    8.54   16.48   0-0.19847-0.55950-0.97961 0.81512-0.04288-0.14289
 -23  -6   1   10.07   13.20   0-0.18765-0.56904-0.98108 0.81688-0.05698 0.09218
 -23  -6   2   12.65   13.37   0-0.19486-0.56291-0.98013 0.81758-0.04760 0.12053
 -22  -9  10    8.25   13.75   0-0.19327-0.53014-0.98035 0.73969-0.04967 0.41676
 -22  -8   8   17.02   10.46   0-0.18622-0.53907-0.98125 0.76548-0.05885 0.35348
 -22  -7 -10   19.65   27.27   0-0.21414-0.51047-0.97690 0.78411-0.02228-0.34809
 -22  -7   7   10.79   12.69   0-0.19467-0.53085-0.98016 0.79101-0.04784 0.30614
 -22  -6  -8   18.19   19.84   0-0.20285-0.52110-0.97892 0.81196-0.03715-0.25746
 -22  -6   4    6.31   13.34   0-0.18724-0.53759-0.98113 0.81831-0.05752 0.20462
 -22  -5  -4    8.94   14.23   0-0.19863-0.52510-0.97958 0.84350-0.04267-0.10459
 -22  -5  -3    7.59   14.97   0-0.19051-0.53289-0.98072 0.84325-0.05327-0.05889
 -22  -5  -2   17.38   12.69   0-0.19116-0.53410-0.98064 0.84445-0.05243-0.02090
 -22  -5  -1   15.35   13.04   0-0.19107-0.53408-0.98065 0.84475-0.05254 0.01556
 -22  -5   0    4.07   12.65   0-0.19262-0.53257-0.98044 0.84455-0.05052 0.04948
 -22  -5   1   20.17   15.51   0-0.19378-0.52976-0.98029 0.84368-0.04901 0.08472
 -21  -9  11   20.25   13.52   0-0.19162-0.49904-0.98058 0.73857-0.05182 0.45571
 -21  -7   8   29.95   12.59   0-0.19294-0.50068-0.98040 0.79516-0.05010 0.34442
 -21  -6   6    5.90   12.80   0-0.19009-0.50243-0.98078 0.82055-0.05381 0.27456
 -21  -5  -7    9.81   18.53   0-0.19808-0.49350-0.97967 0.84079-0.04339-0.21653
 -21  -5   3   15.86   10.96   0-0.18585-0.50593-0.98130 0.84599-0.05932 0.16933
 -21  -5   4    8.95   12.09   0-0.18716-0.50303-0.98114 0.84106-0.05762 0.20039
 -20  -7   9   11.69   10.05   0-0.18728-0.47093-0.98113 0.79276-0.05747 0.38952
 -20  -5  -9    2.57   23.71   0-0.21972-0.43816-0.97576 0.83828-0.01489-0.31930
 -20  -5   5   12.99    9.78   0-0.18509-0.47377-0.98138 0.84614-0.06031 0.24615
 -20  -4  -6   -0.88   15.68   0-0.20320-0.45664-0.97886 0.86857-0.03668-0.18609
 -20  -4   2    9.10   12.46   0-0.18695-0.47234-0.98117 0.87197-0.05790 0.12903
 -20  -4   3   17.71   12.28   0-0.19539-0.46364-0.98006 0.87210-0.04691 0.15755
 -19  -8  11   10.01   10.00   0-0.18585-0.44152-0.98130 0.76780-0.05932 0.46698
 -19  -7  10   -1.56    9.83   0-0.18585-0.43840-0.98130 0.79184-0.05932 0.42795
 -19  -5   7   15.90   12.81   0-0.19116-0.43464-0.98064 0.84665-0.05243 0.30961
 -19  -4  -8    8.72   21.54   0-0.22158-0.40535-0.97537 0.86650-0.01243-0.28584
 -19  -4   4    4.62    9.86   0-0.18532-0.44122-0.98136 0.87409-0.06001 0.20512
 -19  -4   5    3.89   12.34   0-0.18585-0.43471-0.98130 0.86787-0.05932 0.24276
 -19  -3  -4    8.68   15.72   0-0.20247-0.42483-0.97898 0.89748-0.03764-0.11052
 -19  -3  -3    7.58   14.06   0-0.19602-0.43066-0.97997 0.89931-0.04608-0.06565
 -19  -3  -1   29.26   13.26   0-0.19021-0.43541-0.98076 0.89966-0.05366 0.01597
 -19  -3   0   36.46   13.25   0-0.19287-0.43321-0.98041 0.89966-0.05020 0.04959
 -19  -3   1   21.60   15.32   0-0.19827-0.42891-0.97964 0.89973-0.04314 0.07931
 -18 -10  14    3.35   10.72   0-0.18638-0.40668-0.98123 0.71284-0.05863 0.57409
 -18  -9  13    2.42   10.60   0-0.18585-0.40758-0.98130 0.73958-0.05932 0.53842
 -18  -8  12    8.19    9.79   0-0.18642-0.40516-0.98123 0.76715-0.05858 0.50018
 -18  -7  11   10.68   12.24   0-0.19205-0.40291-0.98052 0.79359-0.05127 0.45885
 -18  -5   8    8.56   12.60   0-0.19274-0.40098-0.98043 0.84974-0.05036 0.34515
 -18  -4   6    9.52   12.58   0-0.18920-0.40318-0.98089 0.87342-0.05497 0.27575
 -18  -3   3    4.27   12.30   0-0.18841-0.40446-0.98099 0.89987-0.05599 0.16492
 -17  -9  14   26.68   12.70   0-0.18945-0.36918-0.98086 0.73760-0.05465 0.56829
 -17  -8  13   11.57   12.29   0-0.18983-0.36807-0.98081 0.76508-0.05416 0.53136
 -17  -5   9   46.88   12.68   0-0.19073-0.36872-0.98069 0.84733-0.05297 0.38529
 -17  -4   7    5.32   10.53   0-0.18639-0.37148-0.98123 0.87362-0.05863 0.31728
 -17  -3   5  -12.12   13.72   0-0.19151-0.36898-0.98059 0.89976-0.05197 0.23564
 -17  -2  -4   10.89   14.33   0-0.19144-0.36819-0.98060 0.92388-0.05206-0.09611
 -17  -2   0   15.04   12.43   0-0.19037-0.36939-0.98074 0.92773-0.05345 0.05021
 -17  -2   1   20.46   12.92   0-0.19186-0.36812-0.98055 0.92562-0.05151 0.08774
 -16 -11  16  -13.75    9.49   0-0.18718-0.33935-0.98114 0.68608-0.05760 0.64633
 -16 -10  15   11.35    9.95   0-0.18505-0.34079-0.98139 0.71504-0.06037 0.61330
 -16  -8 -16   10.25   20.54   0-0.21910-0.30797-0.97589 0.75408-0.01571-0.57604
 -16  -7  12    0.79    9.90   0-0.18373-0.34368-0.98154 0.79474-0.06208 0.50341
 -16  -6  11    3.48    9.87   0-0.18585-0.34097-0.98130 0.81965-0.05932 0.46354
 -16  -4   8   65.14   10.90   0-0.18783-0.33911-0.98106 0.87373-0.05676 0.35192
 -16  -3   6   39.33   13.38   0-0.18918-0.33843-0.98089 0.90001-0.05500 0.27770
 -16  -2   3   12.88   12.65   0-0.18799-0.33888-0.98104 0.92648-0.05655 0.16596
 -15  -9  15   16.83   12.28   0-0.19166-0.30202-0.98057 0.73911-0.05177 0.60517
 -15  -8  14    9.02   12.05   0-0.19345-0.30196-0.98033 0.76750-0.04944 0.56867
 -15  -7  13    2.57   11.94   0-0.18585-0.30612-0.98130 0.78913-0.05932 0.53576
 -15  -4   9   -4.50   12.00   0-0.19246-0.30280-0.98047 0.87423-0.05073 0.38293
 -15  -3   7   -2.58   12.91   0-0.18957-0.30454-0.98084 0.90031-0.05449 0.31429
 -15  -1  -3   34.48   14.24   0-0.19409-0.30020-0.98024 0.95113-0.04860-0.06306
 -15  -1  -2   72.83   14.58   0-0.19244-0.30242-0.98047 0.95241-0.05075-0.02361
 -15  -1  -1    4.33   11.66   0-0.18915-0.30353-0.98090 0.95241-0.05503 0.01610
 -15  -1   0   63.95   14.59   0-0.19395-0.30070-0.98026 0.95239-0.04878 0.04805
 -14 -11  17   -0.03   12.26   0-0.19169-0.27061-0.98057 0.68531-0.05174 0.67906
 -14 -10  16    3.80   10.07   0-0.18745-0.27330-0.98111 0.71410-0.05725 0.64756
 -14  -9 -18    5.08   17.84   0-0.20466-0.25654-0.97862 0.73006-0.03476-0.62954
 -14  -9  15   25.00   10.01   0-0.18467-0.27466-0.98143 0.74141-0.06086 0.61545
 -14  -8 -17    2.99   16.36   0-0.20145-0.26063-0.97914 0.76008-0.03898-0.59122
 -14  -7 -16   -2.47   18.29   0-0.20980-0.25075-0.97772 0.78395-0.02800-0.56373
 -14  -7  13   -1.66    9.35   0-0.18319-0.27796-0.98160 0.79534-0.06277 0.54203
 -14  -6  12    5.22    9.53   0-0.18585-0.27357-0.98130 0.82121-0.05932 0.50423
 -14  -5  11   14.56   11.87   0-0.18790-0.27264-0.98105 0.84682-0.05666 0.46019
 -14  -4 -12    6.93   22.80   0-0.23741-0.22326-0.97158 0.86098 0.00871-0.45232
 -14  -3   8   43.48   12.63   0-0.19233-0.26907-0.98048 0.90026-0.05089 0.34582
 -14  -1  -6   76.35   23.70   0-0.21717-0.24456-0.97629 0.94651-0.01827-0.20462
 -14  -1   2    2.06   13.04   0-0.18904-0.27120-0.98091 0.95418-0.05518 0.12875
 -13 -12  18    2.82   12.91   0-0.18585-0.23952-0.98130 0.65646-0.05932 0.71822
 -13 -11  17   -9.88   10.46   0-0.18532-0.24333-0.98136 0.68762-0.06001 0.68711
 -13  -5 -14    1.15   19.50   0-0.23044-0.19804-0.97334 0.83137-0.00062-0.51479
 -13  -4  10   19.01    9.80   0-0.18816-0.24012-0.98102 0.87451-0.05633 0.42509
 -13  -2   6    3.59   10.61   0-0.18373-0.24224-0.98154 0.92823-0.06208 0.28595
 -12 -12  18   -0.37   10.57   0-0.18559-0.20990-0.98133 0.66107-0.05967 0.72334
 -12  -9  16    7.71   11.86   0-0.19337-0.20249-0.98034 0.74240-0.04954 0.64197
 -12  -8  15    9.77    9.96   0-0.18798-0.20657-0.98104 0.76731-0.05656 0.61054
 -12  -7  14    4.43   10.18   0-0.18745-0.20683-0.98111 0.79480-0.05725 0.57409
 -12  -6  13   31.00    9.79   0-0.18825-0.20711-0.98101 0.82134-0.05621 0.53517
 -12  -5  12   47.19   12.22   0-0.19185-0.20344-0.98055 0.84706-0.05152 0.49477
 -12  -3   9   30.78   12.04   0-0.19010-0.20491-0.98078 0.90101-0.05380 0.38623
 -12  -2   7   31.04   13.16   0-0.18879-0.20746-0.98094 0.92785-0.05551 0.31378
 -12   0  -3    2.15   17.90   0-0.20604-0.18725-0.97838 0.97862-0.03296-0.07776
 -12   0  -2   16.39   16.18   0-0.19572-0.19935-0.98001 0.97916-0.04648-0.02758
 -12   0  -1    0.46   16.03   0-0.18835-0.20545-0.98100 0.97833-0.05608 0.01924
 -11 -10  17   23.15   12.69   0-0.18984-0.17141-0.98081 0.71440-0.05414 0.68171
 -11  -9 -19   12.74   14.96   0-0.19587-0.16703-0.97999 0.73147-0.04628-0.65728
 -11  -9  16   -0.76    9.58   0-0.18532-0.17672-0.98136 0.74198-0.06001 0.65011
 -11  -8 -18   11.67   14.90   0-0.20131-0.16162-0.97917 0.75898-0.03916-0.62676
 -11  -7 -17   27.42   16.37   0-0.20434-0.15789-0.97867 0.78571-0.03518-0.59398
 -11  -6 -16   25.05   15.84   0-0.20474-0.15826-0.97860 0.81197-0.03466-0.55755
 -11  -5  12    7.42    9.86   0-0.18561-0.17514-0.98132 0.84849-0.05964 0.50324
 -11  -4  11    2.92   12.05   0-0.19169-0.17034-0.98057 0.87535-0.05174 0.45643
 -11  -3 -12   15.45   17.63   0-0.20982-0.15283-0.97771 0.89446-0.02798-0.41539
 -11  -1   5   16.44   11.42   0-0.18615-0.17394-0.98126 0.95540-0.05894 0.24260
 -11   0  -5    2.63   24.14   0-0.22623-0.13487-0.97433 0.97348-0.00623-0.17911
 -11   0   1    5.30   14.35   0-0.19442-0.16503-0.98020 0.98285-0.04818 0.08489
 -10 -11  18   -8.02   13.06   0-0.19116-0.13784-0.98064 0.68725-0.05243 0.71646
 -10 -10  17    3.03   10.28   0-0.18585-0.14208-0.98130 0.71652-0.05932 0.68631
 -10  -4  11   29.92    9.85   0-0.18552-0.14413-0.98133 0.87506-0.05975 0.46610
 -10  -2   8   -4.18   12.34   0-0.19080-0.13906-0.98068 0.92880-0.05289 0.34770
 -10   0   2   39.44   15.64   0-0.18643-0.14291-0.98123 0.98147-0.05857 0.13129
  -9 -11  18    8.22    9.83   0-0.18666-0.10967-0.98120 0.68747-0.05827 0.72117
  -9 -10 -20   11.97   15.68   0-0.19620-0.10115-0.97994 0.70691-0.04584-0.69638
  -9  -7  15   10.67   12.49   0-0.19287-0.10337-0.98041 0.79359-0.05020 0.60342
  -9  -3  10  122.86   12.69   0-0.18954-0.10765-0.98085 0.90106-0.05453 0.42438
  -9  -2 -11    3.43   16.81   0-0.21076-0.08527-0.97754 0.91905-0.02673-0.37994
  -9  -2   8  120.38   10.99   0-0.18437-0.11138-0.98147 0.92970-0.06124 0.35539
  -9  -1   6   73.67   11.75   0-0.18680-0.11157-0.98118 0.95494-0.05809 0.27937
  -9   0   3    0.72   15.57   0-0.19645-0.09877-0.97991 0.98381-0.04552 0.15377
  -8 -12  19  -14.97   12.50   0-0.18585-0.07802-0.98130 0.65445-0.05932 0.75526
  -8 -11  18   12.12   10.61   0-0.18554-0.07701-0.98133 0.68824-0.05973 0.72475
  -8  -8  16   17.99   12.61   0-0.19394-0.06876-0.98026 0.76861-0.04880 0.63978
  -8  -7  15   15.09   12.42   0-0.19137-0.07292-0.98061 0.79492-0.05215 0.60620
  -8  -6  14    5.65   12.30   0-0.18952-0.07357-0.98085 0.82068-0.05455 0.57063
  -8  -5  13    8.90   11.58   0-0.19401-0.06940-0.98025 0.84840-0.04871 0.52894
  -8  -3 -13   16.71   14.67   0-0.19848-0.06623-0.97961 0.89544-0.04287-0.43554
  -8  -3  10   -0.08    9.59   0-0.18585-0.07692-0.98130 0.90311-0.05932 0.42683
  -8  -1  -9    1.86   20.24   0-0.21944-0.04433-0.97582 0.94555-0.01526-0.31751
  -7 -12  19    9.05   12.99   0-0.18800-0.04340-0.98104 0.65750-0.05654 0.75548
  -7  -8  16    5.79   12.54   0-0.18710-0.04322-0.98115 0.76540-0.05770 0.64591
  -7  -7  15   16.52   12.48   0-0.19173-0.03860-0.98056 0.79672-0.05168 0.60709
  -7  -6  14   21.62   11.94   0-0.18961-0.04090-0.98084 0.82195-0.05444 0.57217
  -7  -5  13    6.19   11.82   0-0.18662-0.04137-0.98121 0.84491-0.05833 0.53751
  -7  -3 -13   83.28   15.09   0-0.19939-0.03280-0.97947 0.89550-0.04168-0.43922
  -6 -12  19   13.49   12.34   0-0.19063-0.00677-0.98071 0.65905-0.05312 0.75541
  -6  -8  16   12.24   12.58   0-0.19080-0.00649-0.98069 0.76897-0.05289 0.64316
  -6  -7 -18   11.83   13.35   0-0.18727-0.00853-0.98113 0.78969-0.05748-0.60939
  -6  -7  15   44.87   10.82   0-0.18734-0.01006-0.98112 0.79392-0.05739 0.61196
  -6  -6 -17   32.36   13.25   0-0.19005-0.00748-0.98078 0.81545-0.05387-0.57459
  -6  -6  14   -1.73   10.60   0-0.18665-0.01063-0.98120 0.82171-0.05829 0.57397
  -6  -5  13   -8.32   12.22   0-0.19080-0.00694-0.98068 0.84863-0.05289 0.53325
  -6  -3 -13   19.28   13.76   0-0.20029 0.00286-0.97933 0.89594-0.04049-0.43958
  -6   0   4  782.50   21.07   0-0.19268-0.00706-0.98044 0.98132-0.05044 0.19723
  -5 -14  20   -1.42   11.27   0-0.18585 0.02148-0.98130 0.60715-0.05932 0.79743
  -5 -12  19    3.29   12.49   0-0.19046 0.02555-0.98073 0.66013-0.05333 0.75412
  -5 -11 -21  -11.91   13.16   0-0.19222 0.02666-0.98050 0.68047-0.05105-0.72881
  -5  -8  16   16.68   13.16   0-0.19269 0.02896-0.98043 0.76801-0.05043 0.64376
  -5  -7 -18   14.13   13.70   0-0.19212 0.02631-0.98051 0.78614-0.05118-0.61348
  -5  -7  15   -5.57   10.00   0-0.18691 0.02198-0.98117 0.79460-0.05794 0.61084
  -5  -6 -17   11.28   13.21   0-0.18748 0.02239-0.98110 0.81636-0.05720-0.57295
  -5  -6  14    6.42   10.42   0-0.18714 0.02253-0.98114 0.82204-0.05765 0.57323
  -5  -5  13   54.74   13.30   0-0.19054 0.02519-0.98072 0.84808-0.05323 0.53366
  -5  -3 -13   90.33   14.21   0-0.19765 0.03171-0.97973 0.89668-0.04395-0.43700
  -4 -14  20   17.74   11.11   0-0.18632 0.05383-0.98124 0.60748-0.05871 0.79569
  -4 -12  19  -10.31   12.20   0-0.18585 0.05227-0.98130 0.65770-0.05932 0.75491
  -4 -11 -21    2.47   13.41   0-0.19275 0.05975-0.98043 0.67844-0.05036-0.72876
  -4  -8  16   16.34   12.79   0-0.19279 0.06118-0.98042 0.76850-0.05029 0.64097
  -4  -7 -18   -8.60   12.77   0-0.18957 0.05698-0.98084 0.78636-0.05449-0.61115
  -4  -7  15   28.62   12.56   0-0.19101 0.05933-0.98066 0.79537-0.05262 0.60741
  -4  -6 -17   14.36   12.41   0-0.18672 0.05454-0.98119 0.81598-0.05820-0.57136
  -4  -6  14    5.03   12.67   0-0.19325 0.06202-0.98036 0.82390-0.04970 0.56769
  -4  -5  13   -3.73   12.88   0-0.19645 0.06178-0.97991 0.85100-0.04552 0.52603
  -4  -3 -13   13.41   13.72   0-0.19553 0.06316-0.98004 0.89651-0.04672-0.43400
  -3 -14  20   -0.83   13.19   0-0.18585 0.08737-0.98130 0.60497-0.05932 0.79467
  -3 -12  19    1.33   13.14   0-0.19127 0.09287-0.98062 0.65725-0.05228 0.75145
  -3 -11 -21  -13.78   14.13   0-0.19080 0.09187-0.98068 0.67875-0.05289-0.72514
  -3 -11  18   12.34   10.31   0-0.18534 0.08492-0.98135 0.68909-0.05999 0.72336
  -3  -7  15   21.58   13.18   0-0.19106 0.09198-0.98065 0.79360-0.05256 0.60571
  -3  -6  14   15.32   12.97   0-0.19403 0.09585-0.98025 0.82223-0.04868 0.56547
  -3  -3 -13    1.47   11.75   0-0.19645 0.09631-0.97991 0.89314-0.04552-0.43492
  -3  -3  10  209.58   13.66   0-0.18733 0.08753-0.98112 0.90201-0.05740 0.42764
  -3  -1  -9   70.37   17.51   0-0.19683 0.09719-0.97985 0.95137-0.04502-0.28773
  -3   0  -6 2356.98   40.77   0-0.19560 0.09639-0.98003 0.97873-0.04664-0.17660
  -3   0   3    1.71   18.70   0-0.18446 0.08856-0.98145 0.98287-0.06113 0.16731
  -2 -14  20    4.70   13.33   0-0.19599 0.13119-0.97997 0.60664-0.04612 0.78739
  -2 -11 -21  -10.75   10.77   0-0.18612 0.11976-0.98126 0.68061-0.05898-0.71933
  -2 -11  18   -6.34   12.72   0-0.18904 0.12371-0.98091 0.68755-0.05518 0.71927
  -2 -10 -20   -1.96   14.04   0-0.19050 0.12574-0.98072 0.70937-0.05329-0.68994
  -2  -3  10   38.42   14.74   0-0.19263 0.12552-0.98044 0.90153-0.05051 0.41912
  -2  -2 -11  132.28   14.43   0-0.19099 0.12450-0.98066 0.92474-0.05265-0.35518
  -2  -2   8   68.98   12.62   0-0.18556 0.11888-0.98133 0.92929-0.05970 0.35490
  -2  -1  -9   36.19   15.47   0-0.18651 0.12051-0.98122 0.95244-0.05847-0.27537
  -2  -1   6  106.79   17.02   0-0.19058 0.12291-0.98071 0.95527-0.05317 0.27446
  -1 -11  18   -2.18   12.62   0-0.19502 0.16313-0.98011 0.68698-0.04739 0.71195
  -1 -10 -20    2.89   13.33   0-0.18860 0.15505-0.98096 0.70814-0.05575-0.68526
  -1 -10  17   10.37   10.21   0-0.18585 0.15317-0.98130 0.71544-0.05932 0.68563
  -1  -9 -19   13.68   12.90   0-0.19619 0.16230-0.97994 0.73226-0.04587-0.65772
  -1  -4 -14   -0.71   12.69   0-0.18851 0.15688-0.98098 0.86953-0.05587-0.46405
  -1  -4  11  257.39   15.69   0-0.18785 0.15439-0.98106 0.87511-0.05672 0.46357
   0 -15  20    0.12   12.93   0-0.19645 0.19981-0.97991 0.58409-0.04552 0.79002
   0 -13  19    1.31   12.77   0-0.19645 0.19834-0.97991 0.63559-0.04552 0.74971
   0 -12 -21   12.77   12.70   0-0.19150 0.19087-0.98059 0.65421-0.05198-0.72851
   0 -10  17   10.44   12.33   0-0.19287 0.19244-0.98041 0.71373-0.05020 0.67749
   0  -9 -19    6.23   12.27   0-0.18648 0.18702-0.98122 0.73644-0.05851-0.64645
   0  -9  16   12.20   11.84   0-0.19007 0.19036-0.98078 0.74290-0.05384 0.64596
   0  -8 -18   16.90   12.53   0-0.18990 0.18950-0.98080 0.76340-0.05406-0.61370
   0  -7 -17    5.01   12.00   0-0.19499 0.19407-0.98012 0.78806-0.04742-0.58030
   0  -6 -16   11.65   12.30   0-0.19448 0.19403-0.98019 0.81509-0.04810-0.54187
   0  -5 -15   -0.64   13.01   0-0.18585 0.18431-0.98130 0.84636-0.05932-0.49557
   0  -5  12   13.79   12.87   0-0.19361 0.19390-0.98031 0.85179-0.04923 0.49158
   0  -3 -12  432.16   16.64   0-0.19129 0.19144-0.98062 0.89742-0.05225-0.39323
   0  -1  -8  662.06   19.21   0-0.18582 0.18494-0.98130 0.95236-0.05937-0.23832
   0  -1   5   -1.28   19.56   0-0.19257 0.19336-0.98045 0.95484-0.05059 0.23154
   0   0  -3    4.85   22.89   0-0.18638 0.18355-0.98123 0.98179-0.05863-0.04784
   1 -15  20    8.85   13.71   0-0.19578 0.23002-0.98000 0.57865-0.04640 0.78580
   1 -12 -21   10.25   13.06   0-0.18734 0.21925-0.98112 0.65388-0.05739-0.72083
   1 -12  18    3.74   12.50   0-0.18607 0.21810-0.98127 0.66034-0.05904 0.72237
   1  -9  16    7.24   14.32   0-0.19863 0.23219-0.97958 0.74240-0.04267 0.63273
   1  -8 -18   12.74   10.25   0-0.18549 0.21898-0.98134 0.76187-0.05979-0.60582
   1  -8  15   12.47   12.23   0-0.19316 0.22614-0.98037 0.76671-0.04982 0.60527
   1  -7 -17    3.28   10.57   0-0.18585 0.21916-0.98130 0.79042-0.05932-0.56813
   1  -7  14   10.09   13.26   0-0.18964 0.22290-0.98083 0.79399-0.05440 0.57018
   1  -6 -16   -1.78   10.51   0-0.18506 0.21632-0.98139 0.81602-0.06036-0.53204
   1  -6  13   73.42   12.50   0-0.19454 0.22749-0.98018 0.82089-0.04801 0.52861
   1  -1  -7  250.25   18.10   0-0.18829 0.22117-0.98100 0.95270-0.05616-0.20452
   1  -1   4 3097.63   50.44   0-0.18893 0.22069-0.98092 0.95508-0.05533 0.20405
   2 -14  19   12.61   13.24   0-0.18615 0.24948-0.98126 0.60537-0.05893 0.75935
   2 -11 -20    6.86   12.77   0-0.19106 0.25396-0.98065 0.67803-0.05255-0.68637
   2 -11  17   13.52   13.50   0-0.19034 0.25593-0.98074 0.68874-0.05349 0.68235
   2 -10 -19   -1.74   12.55   0-0.18788 0.25417-0.98105 0.71239-0.05669-0.65060
   2  -5 -14   13.69   12.62   0-0.18932 0.25709-0.98087 0.84606-0.05481-0.46298
   2  -4  10   98.65   16.94   0-0.19679 0.26267-0.97986 0.87426-0.04507 0.41358
   2  -3 -11   34.32   13.87   0-0.19094 0.25684-0.98067 0.89814-0.05271-0.35283
   2  -2  -9   33.62   13.41   0-0.18798 0.25271-0.98104 0.92582-0.05656-0.27706
   2  -2   6   10.08   16.13   0-0.19034 0.25482-0.98075 0.92929-0.05349 0.27332
   2  -1  -6  100.24   14.15   0-0.18585 0.25146-0.98130 0.95332-0.05932-0.16373
   2  -1   3 3560.98   77.42   0-0.20002 0.26469-0.97937 0.95345-0.04085 0.15155
   3 -10 -19   -2.49   10.34   0-0.18559 0.28487-0.98133 0.70696-0.05967-0.64385
   3 -10  16    0.38   12.94   0-0.19222 0.29233-0.98050 0.71323-0.05105 0.64131
   3  -9 -18    8.89   12.45   0-0.19209 0.29032-0.98052 0.73066-0.05121-0.61434
   3  -8 -17   23.73   12.54   0-0.19018 0.28849-0.98076 0.76179-0.05369-0.57634
   3  -7 -16   19.41   12.45   0-0.19159 0.29093-0.98058 0.78764-0.05187-0.53934
   3  -6 -15    6.11   10.29   0-0.18745 0.28509-0.98111 0.81709-0.05725-0.49719
   3  -6  12   69.04   12.61   0-0.19055 0.28963-0.98072 0.82071-0.05321 0.49748
   3  -4 -12   71.75   13.70   0-0.19241 0.29074-0.98047 0.86983-0.05080-0.39460
   3  -2  -8    8.85   14.80   0-0.18716 0.28579-0.98114 0.92811-0.05762-0.23488
   3  -1  -4    1.52   16.04   0-0.18745 0.28366-0.98111 0.95470-0.05725-0.08813
   4 -15  19   14.32   13.54   0-0.19280 0.32617-0.98042 0.57992-0.05029 0.75004
   4 -12 -20   13.00   10.56   0-0.18652 0.31832-0.98122 0.65385-0.05846-0.68313
   4 -12  17    5.35   12.76   0-0.18760 0.31968-0.98109 0.66059-0.05705 0.68327
   4 -11 -19  -10.84   12.00   0-0.19645 0.32638-0.97991 0.67708-0.04552-0.65622
   4  -5 -13    8.34   12.32   0-0.19455 0.32560-0.98018 0.83995-0.04800-0.43028
   4  -2  -7   53.06   12.54   0-0.18585 0.31785-0.98130 0.92604-0.05932-0.20014
   5 -14  18   10.88   15.31   0-0.19736 0.36422-0.97977 0.60683-0.04433 0.71022
   5 -13 -20   11.50   13.04   0-0.19076 0.35467-0.98069 0.62926-0.05294-0.68840
   5 -11 -19   10.32   10.01   0-0.18344 0.34735-0.98157 0.68119-0.06245-0.64110
   5 -11  16    9.57   14.56   0-0.19701 0.36149-0.97982 0.68609-0.04479 0.63560
   5 -10 -18   19.84   10.60   0-0.18678 0.35138-0.98119 0.70784-0.05812-0.60932
   5 -10  15   -0.88   12.20   0-0.19063 0.35521-0.98071 0.71460-0.05312 0.60705
   5  -9 -17   16.83   12.41   0-0.18813 0.35245-0.98102 0.73686-0.05637-0.57335
   5  -8 -16    2.47   12.80   0-0.19010 0.35511-0.98078 0.76051-0.05380-0.54000
   5  -7 -15   -1.84   10.29   0-0.18691 0.35259-0.98117 0.79045-0.05794-0.49717
   5  -6 -14    4.32   10.64   0-0.18510 0.34792-0.98138 0.81607-0.06029-0.45774
   5  -6  11    4.85   15.66   0-0.20909 0.37656-0.97785 0.82072-0.02894 0.43500
   5  -2  -5  834.32   19.25   0-0.18768 0.35294-0.98108 0.92639-0.05695-0.12907
   6 -13  17   21.20   14.61   0-0.19879 0.39812-0.97956 0.63152-0.04246 0.66933
   6 -12 -19   18.28   10.75   0-0.18706 0.38428-0.98115 0.65537-0.05776-0.64700
   6 -11 -18   12.11   12.24   0-0.19440 0.39016-0.98020 0.68017-0.04819-0.61728
   6  -6 -13    7.44    9.46   0-0.18743 0.38436-0.98111 0.81872-0.05728-0.42289
   6  -3  -7  122.26   12.86   0-0.18837 0.38574-0.98099 0.89915-0.05605-0.20371
   7 -14  17    0.94   14.64   0-0.19760 0.42975-0.97974 0.60746-0.04402 0.67196
   7 -13 -19    4.81   12.55   0-0.18914 0.42094-0.98090 0.62874-0.05505-0.65071
   7 -10 -17   13.82    9.62   0-0.18466 0.41592-0.98143 0.70782-0.06087-0.56758
   7 -10  14    3.39   14.58   0-0.20236 0.43413-0.97900 0.71220-0.03779 0.55626
   7  -9 -16   49.69   10.12   0-0.18566 0.41604-0.98132 0.73392-0.05957-0.53345
   7  -9  13    2.39   14.89   0-0.19792 0.42800-0.97969 0.73973-0.04360 0.52407
   7  -8 -15   -1.81    9.94   0-0.18585 0.41384-0.98130 0.76278-0.05932-0.49336
   7  -8  12   -1.28   15.83   0-0.19825 0.42869-0.97964 0.76440-0.04316 0.48661
   7  -6 -12    1.91   11.60   0-0.18585 0.41888-0.98130 0.81966-0.05932-0.38721
   7  -4  -8   39.28   12.94   0-0.19194 0.42150-0.98053 0.87257-0.05140-0.24377
   7  -3  -5    1.15   11.71   0-0.18691 0.41625-0.98117 0.89997-0.05794-0.12785
   8 -14 -19   15.07   12.95   0-0.18914 0.45484-0.98090 0.60333-0.05505-0.65207
   8 -12 -18  -13.63   10.78   0-0.18532 0.44810-0.98136 0.65391-0.06001-0.60642
   8 -12  15   -0.94   13.31   0-0.19631 0.45957-0.97993 0.65943-0.04570 0.59926
   8 -11 -17   25.13    9.71   0-0.18798 0.45082-0.98104 0.68125-0.05656-0.57351
   8 -10 -16   -4.86   12.19   0-0.19063 0.45325-0.98071 0.70737-0.05312-0.53906
   8  -9 -15   11.89   11.85   0-0.18801 0.45260-0.98104 0.73697-0.05652-0.49863
   8  -8 -14   15.49    9.57   0-0.18667 0.44994-0.98120 0.76295-0.05826-0.46074
   8  -6 -11    7.13   11.55   0-0.18881 0.45080-0.98094 0.81855-0.05548-0.35264
   8  -5  -9   13.91   11.85   0-0.19128 0.45456-0.98062 0.84483-0.05227-0.27906
   8  -4   3  313.17   27.71   0-0.21435 0.47746-0.97686 0.86981-0.02200 0.13291
   9 -13 -18    9.48   10.53   0-0.18590 0.48286-0.98129 0.62725-0.05926-0.60802
   9 -12 -17   -1.50   12.05   0-0.19080 0.48640-0.98068 0.65388-0.05289-0.57640
   9 -11 -16   11.54   11.91   0-0.19284 0.48955-0.98041 0.68108-0.05023-0.54129
   9 -10 -15   30.69   11.94   0-0.19336 0.48899-0.98034 0.70906-0.04956-0.50479
   9  -9 -14   12.20   11.75   0-0.19184 0.48813-0.98055 0.73524-0.05153-0.46696
   9  -8 -13   18.29    9.74   0-0.18759 0.48462-0.98109 0.76255-0.05707-0.42524
   9  -6 -10    4.70    9.61   0-0.18585 0.48233-0.98130 0.81798-0.05932-0.31033
   9  -5   4   45.79   24.23   0-0.22543 0.52149-0.97451 0.84051-0.00731 0.15505
   9  -4  -3  220.52   17.28   0-0.18890 0.48546-0.98093 0.87269-0.05537-0.05604
   9  -4  -2 1073.63   23.66   0-0.19225 0.48925-0.98049 0.87224-0.05100-0.02356
   9  -4  -1  144.25   17.46   0-0.19234 0.48939-0.98048 0.87258-0.05089 0.01330
   9  -4   0    9.02   14.41   0-0.19312 0.48854-0.98038 0.87201-0.04987 0.04837
  10 -14 -18   10.98   10.56   0-0.18638 0.51529-0.98123 0.60051-0.05863-0.60852
  10 -13 -17   -6.80   12.29   0-0.19063 0.51887-0.98071 0.62657-0.05312-0.57853
  10  -9 -13  -13.15   12.23   0-0.19133 0.52083-0.98062 0.73593-0.05220-0.42940
  10  -8 -12    1.28    9.63   0-0.18585 0.51458-0.98130 0.76526-0.05932-0.38357
  10  -7 -10    7.30   11.66   0-0.18898 0.51940-0.98092 0.79281-0.05526-0.31585
  10  -6  -8    7.13   12.60   0-0.19402 0.52189-0.98025 0.81591-0.04869-0.24617
  10  -5  -5   22.28   13.99   0-0.18858 0.51680-0.98097 0.84612-0.05578-0.12938
  11 -14 -17    7.61   12.76   0-0.19211 0.55344-0.98051 0.59818-0.05118-0.57668
  11 -13 -16   -4.09   12.09   0-0.19380 0.55542-0.98028 0.62538-0.04898-0.54515
  11 -10 -13    6.21   11.80   0-0.19259 0.55524-0.98045 0.70919-0.05056-0.43139
  11  -9 -12   -3.40   11.85   0-0.18585 0.55011-0.98130 0.73815-0.05932-0.38748
  11  -7  -9    7.98    9.57   0-0.18585 0.54592-0.98130 0.79113-0.05932-0.27309
  11  -6  -6   15.76   10.78   0-0.18679 0.54878-0.98119 0.81963-0.05811-0.16291
  12 -16  15    6.80   21.03   0-0.20512 0.59971-0.97854 0.54875-0.03416 0.58637
  12 -15 -17    2.81    9.58   0-0.18585 0.58167-0.98130 0.57680-0.05932-0.57078
  12 -14 -16   12.27   12.17   0-0.19340 0.58672-0.98034 0.59817-0.04950-0.54303
  12 -11 -13   17.54   11.99   0-0.19432 0.58844-0.98021 0.68079-0.04830-0.43326
  12 -10 -12   16.08   12.01   0-0.19237 0.58491-0.98048 0.70882-0.05085-0.39136
  12  -9 -11   30.72    9.95   0-0.18471 0.57927-0.98143 0.73667-0.06081-0.34608
  12  -8  -9   48.00   10.27   0-0.18691 0.58201-0.98117 0.76358-0.05794-0.27707
  12  -7  -6   12.34   12.99   0-0.19072 0.58643-0.98070 0.79180-0.05299-0.16929
  12  -7   3   37.23   14.97   0-0.19982 0.59484-0.97940 0.79104-0.04111 0.15113
  13 -15 -16    2.86   10.32   0-0.18851 0.61548-0.98098 0.57360-0.05587-0.53782
  13 -14 -15   13.02   12.29   0-0.18951 0.61824-0.98085 0.60214-0.05456-0.50242
  13 -13 -14   11.85   11.83   0-0.19447 0.61994-0.98019 0.62556-0.04811-0.47086
  13 -12 -13    5.99   12.00   0-0.19399 0.61993-0.98026 0.65319-0.04874-0.43198
  13 -11 -12   15.22   12.19   0-0.19493 0.61847-0.98013 0.67803-0.04751-0.39443
  13 -10 -11    6.26   10.22   0-0.18373 0.61184-0.98154 0.70980-0.06208-0.34631
  13  -9  -9   30.55   10.63   0-0.18774 0.61634-0.98107 0.73624-0.05687-0.27697
  13  -8  -7   -5.66   10.58   0-0.18506 0.61131-0.98139 0.76558-0.06036-0.19869
  13  -8  -6   48.00   12.96   0-0.19275 0.62234-0.98043 0.76308-0.05035-0.17302
  13  -8   3   16.61   15.85   0-0.20170 0.62948-0.97910 0.76439-0.03865 0.14780
  14 -15 -15    5.56   10.30   0-0.18585 0.64851-0.98130 0.57472-0.05932-0.49650
  14 -14 -14   -6.84   10.13   0-0.18718 0.64913-0.98114 0.60245-0.05760-0.46175
  14 -13 -13    9.63    9.89   0-0.18851 0.64874-0.98098 0.62861-0.05587-0.42625
  14 -12 -12    4.04    9.74   0-0.18638 0.64656-0.98123 0.65696-0.05863-0.38510
  14 -11   7    3.86   21.72   0-0.20913 0.67305-0.97784 0.68503-0.02888 0.28477
  14 -10  -9   -4.34    9.99   0-0.18612 0.64665-0.98126 0.71070-0.05898-0.27475
  14  -9  -7   14.97   10.73   0-0.18456 0.64471-0.98144 0.73824-0.06100-0.19676
  14  -9  -6    5.20   13.31   0-0.19222 0.65349-0.98050 0.73704-0.05105-0.17124
  14  -9   3   29.00   14.48   0-0.19992 0.66142-0.97938 0.73641-0.04098 0.15035
  15 -15 -14    8.42   10.12   0-0.18451 0.67780-0.98145 0.57357-0.06107-0.45747
  15 -14 -13   -4.00   10.29   0-0.18479 0.67785-0.98142 0.60116-0.06070-0.42068
  15 -13   8    2.27   23.55   0-0.22333 0.71757-0.97498 0.62799-0.01009 0.30669
  15 -12 -10   13.39   12.27   0-0.18745 0.68354-0.98111 0.65764-0.05725-0.31436
  15 -11  -8   -0.63   12.67   0-0.19086 0.68511-0.98068 0.68573-0.05282-0.24384
  15 -11   5   57.98   17.09   0-0.20322 0.69849-0.97886 0.68309-0.03666 0.21991
  15 -10  -6   23.04   12.78   0-0.18889 0.68356-0.98093 0.71014-0.05538-0.16770
  16 -16 -13   -1.47   12.40   0-0.19116 0.71745-0.98064 0.54598-0.05243-0.43027
  16 -15 -12   -6.36   12.78   0-0.19645 0.71839-0.97991 0.56904-0.04552-0.39779
  16 -14 -11    9.14   12.45   0-0.19434 0.71590-0.98021 0.59783-0.04828-0.35837
  16 -13 -10   -5.74   10.37   0-0.18532 0.71120-0.98136 0.62935-0.06001-0.31104
  16 -12  -8   23.14   10.72   0-0.18798 0.71508-0.98104 0.65581-0.05656-0.24027
  16 -11  -6   28.38   10.25   0-0.18518 0.71221-0.98137 0.68289-0.06020-0.16184
  16 -11  -5   -1.62   12.23   0-0.18585 0.71580-0.98130 0.68682-0.05932-0.12636
  16 -11   2   14.87   14.51   0-0.19243 0.72069-0.98047 0.68362-0.05077 0.12402
  17 -16 -12   13.22   11.02   0-0.18458 0.74290-0.98144 0.54701-0.06097-0.38363
  17 -16   8   13.22   21.89   0-0.22434 0.78432-0.97476 0.54398-0.00875 0.30327
  17 -15 -10    7.13   12.10   0-0.19312 0.75215-0.98038 0.57410-0.04986-0.32149
  17 -14  -9   18.36   12.40   0-0.18687 0.74779-0.98118 0.60285-0.05800-0.27630
  17 -13  -7  -11.68   13.55   0-0.19063 0.74922-0.98071 0.62880-0.05312-0.20676
  17 -12  -4   36.44   11.90   0-0.18805 0.74869-0.98103 0.65650-0.05647-0.09394
  17 -12  -3   17.74   12.00   0-0.19249 0.75258-0.98046 0.65616-0.05069-0.06088
  17 -12  -2   81.67   13.66   0-0.19479 0.75525-0.98014 0.65553-0.04768-0.02769
  17 -12  -1   22.98   13.41   0-0.19572 0.75522-0.98001 0.65631-0.04648 0.00805
  17 -12   0    9.44   12.78   0-0.19150 0.75247-0.98059 0.65778-0.05198 0.05131
  18 -16 -10   -2.87   10.66   0-0.18452 0.77654-0.98145 0.54793-0.06105-0.30918
  18 -16  -9    8.43   13.00   0-0.19173 0.78556-0.98056 0.54973-0.05168-0.28233
  18 -16   6    2.24   18.33   0-0.20784 0.80015-0.97807 0.54787-0.03058 0.24962
  18 -15  -8    4.40   12.50   0-0.18735 0.78010-0.98112 0.57705-0.05738-0.24029
  18 -14  -6   12.70   12.11   0-0.18717 0.78014-0.98114 0.60310-0.05761-0.16573
  18 -14  -5    5.23   12.66   0-0.19479 0.78630-0.98014 0.60239-0.04769-0.13745
  18 -14   2   10.21   13.99   0-0.19805 0.79029-0.97967 0.60325-0.04342 0.11607
  19 -18   6    4.44   18.15   0-0.20860 0.83411-0.97793 0.49398-0.02958 0.25056
  19 -17  -8    0.81   13.17   0-0.19169 0.81808-0.98057 0.51899-0.05174-0.24639
  19 -17   5    4.12   14.37   0-0.20119 0.82651-0.97918 0.51974-0.03931 0.22182
  19 -16  -7    1.99   10.76   0-0.18585 0.81054-0.98130 0.54935-0.05932-0.20207
  19 -16  -6    8.78   13.34   0-0.18961 0.81760-0.98084 0.55036-0.05444-0.16872
  19 -16   3   11.16   14.97   0-0.19366 0.82129-0.98030 0.54965-0.04916 0.15967
  19 -15  -4   12.26   13.02   0-0.18729 0.81202-0.98112 0.57682-0.05745-0.09106
  19 -15  -3   23.36   12.46   0-0.19055 0.81624-0.98072 0.57521-0.05322-0.05925
  19 -15  -2   -0.28   13.15   0-0.19223 0.81759-0.98050 0.57602-0.05103-0.02478
  19 -15  -1    2.96   13.18   0-0.18757 0.81654-0.98109 0.57803-0.05709 0.01856
  19 -15   0    5.70   12.48   0-0.18926 0.81606-0.98088 0.57672-0.05489 0.05373
  20 -18  -6   15.78   12.99   0-0.19143 0.85211-0.98060 0.49426-0.05207-0.17161
  20 -18   3   -0.26   15.22   0-0.18585 0.85013-0.98130 0.50046-0.05932 0.16997
  20 -17  -4    8.07   13.42   0-0.19529 0.85006-0.98007 0.51710-0.04704-0.10153
  20 -17  -3    1.57   12.70   0-0.19275 0.85147-0.98043 0.52127-0.05036-0.06203
  20 -17  -2    6.31   12.61   0-0.19554 0.85327-0.98004 0.52151-0.04671-0.02773
  20 -17  -1    5.72   12.68   0-0.19550 0.85387-0.98004 0.52144-0.04676 0.00834
  20 -17   0    2.65   13.12   0-0.18585 0.84796-0.98130 0.52807-0.05932 0.05925
  20 -17   1   24.16   12.81   0-0.19082 0.84928-0.98068 0.52210-0.05287 0.08786
 -25  -7  -1   11.01   15.49   0-0.21186-0.61394-0.97742 0.78817-0.02566-0.01175
 -24  -8   6    3.73   13.83   0-0.20217-0.58946-0.97909 0.76493-0.03839 0.25985
 -24  -7  -6    2.29   15.30   0-0.21046-0.58411-0.97768 0.78635-0.02750-0.19399
 -24  -7   3    7.85   13.57   0-0.20197-0.59137-0.97913 0.79217-0.03866 0.14874
 -24  -7   4    5.75   13.45   0-0.19943-0.58724-0.97952 0.78692-0.04199 0.18853
 -23  -8   8   15.69   12.80   0-0.20141-0.55552-0.97921 0.76204-0.03939 0.33368
 -23  -7   6   11.80   12.62   0-0.20003-0.55666-0.97943 0.78854-0.04121 0.26182
 -23  -6  -6    1.57   15.40   0-0.20642-0.54952-0.97839 0.81185-0.03282-0.19006
 -23  -6   3    5.73   13.03   0-0.20731-0.55308-0.97824 0.82062-0.03165 0.14177
 -22  -8   9   19.04   13.24   0-0.20069-0.52636-0.97933 0.76483-0.04033 0.37278
 -22  -6   5    7.89   10.39   0-0.19688-0.52676-0.97990 0.81899-0.04532 0.22773
 -22  -5  -5   16.18   16.53   0-0.20822-0.51685-0.97808 0.84053-0.03045-0.15428
 -22  -5   2   24.45   13.03   0-0.19972-0.52438-0.97948 0.84311-0.04161 0.11611
 -22  -5   3    6.24   12.72   0-0.20678-0.51846-0.97833 0.84270-0.03234 0.14342
 -21  -8  10   17.75   11.09   0-0.19677-0.49542-0.97991 0.76526-0.04546 0.41263
 -21  -7   9    6.79   12.22   0-0.20035-0.49108-0.97938 0.78862-0.04079 0.37152
 -21  -6   7    0.71   12.72   0-0.19832-0.49311-0.97969 0.81666-0.04344 0.30095
 -21  -5   5   -2.79   12.29   0-0.20731-0.48733-0.97824 0.84562-0.03165 0.21806
 -21  -4  -4   10.79   15.49   0-0.21636-0.47653-0.97656 0.86822-0.01971-0.12941
 -21  -4  -3    8.66   13.79   0-0.20871-0.48460-0.97799 0.86972-0.02981-0.08190
 -21  -4  -2   13.50   12.98   0-0.20087-0.49059-0.97930 0.86970-0.04010-0.03507
 -21  -4  -1   11.61   13.25   0-0.20200-0.49047-0.97912 0.87062-0.03861 0.00200
 -21  -4   0   13.97   13.22   0-0.20108-0.49080-0.97927 0.86974-0.03982 0.03850
 -21  -4   1    0.47   13.37   0-0.20058-0.49027-0.97934 0.86770-0.04048 0.07633
 -20  -9  12   11.59   10.09   0-0.19551-0.46379-0.98009 0.73960-0.04711 0.48962
 -20  -8  11   -0.13   11.01   0-0.19677-0.46205-0.97991 0.76473-0.04546 0.45095
 -20  -7  10   -2.91   12.54   0-0.20187-0.45749-0.97914 0.79142-0.03879 0.40717
 -20  -6   8  -10.09   10.68   0-0.19651-0.46299-0.97995 0.81881-0.04581 0.34089
 -20  -5   6    6.34   10.53   0-0.19640-0.46272-0.97997 0.84561-0.04595 0.26715
 -20  -4   4   44.39   12.65   0-0.20275-0.45514-0.97900 0.87063-0.03764 0.18667
 -19  -9  13  -11.94   10.27   0-0.19730-0.42808-0.97984 0.73799-0.04477 0.52369
 -19  -8  12    3.99   10.79   0-0.19941-0.42625-0.97952 0.76546-0.04201 0.48410
 -19  -7  11   15.79   12.57   0-0.20484-0.42172-0.97866 0.79228-0.03490 0.44297
 -19  -6   9    8.38   10.39   0-0.19465-0.42800-0.98021 0.82092-0.04822 0.37988
 -19  -5   8   10.19   12.95   0-0.20497-0.42186-0.97864 0.84510-0.03472 0.33005
 -19  -4   6   36.29   12.91   0-0.20301-0.42142-0.97896 0.86972-0.03730 0.25810
 -19  -3  -5   19.60   15.54   0-0.21091-0.41518-0.97760 0.89457-0.02691-0.15785
 -19  -3   2   -1.16   12.47   0-0.20187-0.42452-0.97914 0.89813-0.03879 0.11266
 -18  -9  14   19.48   13.09   0-0.20497-0.39016-0.97864 0.73798-0.03472 0.55278
 -18  -8  13   13.79   12.99   0-0.20406-0.38988-0.97879 0.76435-0.03592 0.51578
 -18  -6  10   -3.17   10.02   0-0.19624-0.39729-0.97999 0.81966-0.04615 0.41479
 -18  -5   9   27.05   12.60   0-0.20369-0.38856-0.97885 0.84496-0.03641 0.36951
 -18  -4   7    4.95   12.99   0-0.20234-0.38994-0.97907 0.87252-0.03817 0.29606
 -18  -3  -7    5.69   19.17   0-0.21324-0.37901-0.97716 0.89355-0.02383-0.23452
 -18  -3   4    2.66   12.15   0-0.19677-0.39537-0.97991 0.89833-0.04546 0.19214
 -18  -2  -1   -2.39   15.00   0-0.20959-0.38594-0.97784 0.92176-0.02865-0.01040
 -17 -10  15    5.98   10.33   0-0.19412-0.36713-0.98028 0.71086-0.04891 0.60213
 -17  -7  12  -10.58    9.28   0-0.19571-0.36496-0.98006 0.79277-0.04684 0.49048
 -17  -6  11    5.05   10.03   0-0.19888-0.36282-0.97960 0.81724-0.04270 0.45004
 -17  -4   8   -0.67   12.67   0-0.20099-0.36000-0.97928 0.87113-0.03994 0.33602
 -17  -3   6   56.76   13.65   0-0.20338-0.35604-0.97890 0.89820-0.03681 0.25945
 -17  -2  -5    5.75   16.25   0-0.21593-0.34591-0.97664 0.92251-0.02029-0.16416
 -17  -2   2    6.02   13.02   0-0.20287-0.35781-0.97898 0.92696-0.03748 0.11157
 -17  -2   3   -1.56   13.21   0-0.20626-0.35361-0.97842 0.92457-0.03303 0.14181
 -16 -10  16   -2.22   11.87   0-0.19677-0.32751-0.97991 0.70615-0.04546 0.63009
 -16  -9  15   21.23   12.39   0-0.20172-0.32503-0.97917 0.73919-0.03898 0.59227
 -16  -8  14   13.89   12.27   0-0.20205-0.32663-0.97911 0.76616-0.03855 0.55589
 -16  -7  13   16.99   11.90   0-0.20348-0.32301-0.97888 0.79359-0.03668 0.51811
 -16  -6  12   29.45   11.97   0-0.20434-0.32147-0.97874 0.81834-0.03555 0.47891
 -16  -5  10   25.81   10.33   0-0.19498-0.33338-0.98017 0.84621-0.04781 0.41807
 -16  -4   9   24.42   12.40   0-0.20052-0.32473-0.97935 0.87131-0.04055 0.37026
 -16  -3   7   92.31   13.50   0-0.20204-0.32394-0.97911 0.89886-0.03856 0.29724
 -16  -2  -7    1.67   21.86   0-0.23875-0.28903-0.97138 0.91684 0.01012-0.26995
 -16  -2   4   -6.67   13.14   0-0.19941-0.32605-0.97952 0.92600-0.04201 0.19150
 -15 -10  16   20.63   10.46   0-0.19589-0.29849-0.98004 0.71229-0.04662 0.63766
 -15  -6  12   22.98   10.15   0-0.19578-0.29786-0.98006 0.82004-0.04676 0.49126
 -15  -5  11    5.37   12.13   0-0.20209-0.29280-0.97911 0.84718-0.03850 0.44594
 -15  -3   8   11.54   11.61   0-0.20526-0.28899-0.97859 0.89976-0.03435 0.32940
 -15  -2   5   47.95   10.44   0-0.19579-0.29813-0.98005 0.92648-0.04674 0.23152
 -15  -1  -4    5.85   16.52   0-0.20594-0.28811-0.97847 0.94966-0.03345-0.11520
 -15  -1   1   -0.05   11.96   0-0.19994-0.29417-0.97944 0.95254-0.04132 0.07592
 -15  -1   2   62.06   12.98   0-0.20552-0.28790-0.97855 0.95151-0.03400 0.10797
 -14  -9  16    9.40   12.18   0-0.20429-0.25558-0.97875 0.73767-0.03562 0.62749
 -14  -8  15   19.74   12.25   0-0.20299-0.25914-0.97896 0.76510-0.03732 0.59210
 -14  -7  14   12.62   11.81   0-0.20016-0.26009-0.97941 0.79073-0.04104 0.55686
 -14  -6  13   40.99   12.26   0-0.20363-0.25749-0.97886 0.81780-0.03649 0.51741
 -14  -4  10    8.57    9.48   0-0.19729-0.26448-0.97984 0.87367-0.04479 0.41105
 -14  -2   6   52.08   10.69   0-0.19564-0.26648-0.98007 0.92627-0.04694 0.26880
 -14  -1   3   59.97   13.54   0-0.19816-0.26291-0.97971 0.95254-0.04364 0.15463
 -13 -10  17  -17.03   13.09   0-0.20170-0.22695-0.97917 0.71206-0.03902 0.66700
 -13  -9 -18    6.30   16.29   0-0.22064-0.20922-0.97568 0.72718-0.01404-0.65032
 -13  -9  16   20.98   10.06   0-0.19699-0.23114-0.97988 0.73903-0.04517 0.63542
 -13  -8  15   25.92    9.44   0-0.19491-0.23346-0.98018 0.76632-0.04790 0.60125
 -13  -7  14   77.71   10.42   0-0.19418-0.23338-0.98028 0.79191-0.04885 0.56705
 -13  -6  13   16.90    9.66   0-0.19653-0.22992-0.97995 0.82030-0.04577 0.52652
 -13  -5  12   32.61   11.99   0-0.20171-0.22730-0.97917 0.84723-0.03900 0.48301
 -13  -3   9   -2.87    9.43   0-0.19783-0.22965-0.97976 0.89919-0.04408 0.37528
 -13  -2   7  143.97   11.61   0-0.19874-0.22935-0.97962 0.92623-0.04289 0.30184
 -13  -1   4    6.16   10.93   0-0.19608-0.23022-0.98001 0.95424-0.04636 0.19289
 -12 -11  18   12.17   13.04   0-0.19966-0.19610-0.97948 0.68396-0.04168 0.70521
 -12 -10  17    5.94   10.34   0-0.19465-0.20090-0.98021 0.71193-0.04822 0.67553
 -12  -4 -13   18.58   18.72   0-0.21913-0.17680-0.97599 0.86530-0.01605-0.46483
 -12  -4  11   58.70   10.09   0-0.19831-0.19553-0.97969 0.87286-0.04345 0.45012
 -12  -1   5    9.68   11.16   0-0.19696-0.19704-0.97989 0.95406-0.04522 0.22833
 -12   0  -4    7.72   18.81   0-0.21497-0.17942-0.97683 0.97494-0.02156-0.12512
 -12   0   0  860.16   22.07   0-0.19839-0.19759-0.97968 0.97921-0.04335 0.04225
 -12   0   1   -3.57   14.05   0-0.20257-0.19163-0.97903 0.97861-0.03787 0.07461
 -11 -11  18   12.92   10.81   0-0.19647-0.16603-0.97996 0.68576-0.04586 0.71125
 -11  -8  16   54.48   12.29   0-0.20360-0.15757-0.97886 0.76440-0.03652 0.62808
 -11  -7  15    0.03   12.87   0-0.20257-0.15944-0.97903 0.79343-0.03787 0.59039
 -11  -6  14   15.18   12.32   0-0.20257-0.15846-0.97903 0.81808-0.03787 0.55590
 -11  -3  10   13.85   11.75   0-0.20116-0.15998-0.97925 0.90048-0.03972 0.40760
 -11  -2 -10   99.22   24.28   0-0.24079-0.12141-0.97084 0.91381 0.01285-0.38322
 -11  -2   8   -3.75   10.12   0-0.19703-0.16446-0.97988 0.92716-0.04512 0.33978
 -11  -1   6    8.43   14.61   0-0.20369-0.15625-0.97885 0.95448-0.03640 0.25709
 -11   0   2    7.90   14.97   0-0.20109-0.16053-0.97926 0.98065-0.03981 0.11375
 -10 -12  19   -7.44   11.02   0-0.19783-0.13101-0.97976 0.65751-0.04408 0.74454
 -10  -9 -19    8.28   13.98   0-0.19851-0.13026-0.97966 0.73506-0.04319-0.66201
 -10  -9  17    6.49   12.05   0-0.19864-0.13020-0.97964 0.73640-0.04302 0.66676
 -10  -8 -18    0.16   15.02   0-0.20521-0.12515-0.97860 0.76050-0.03441-0.63369
 -10  -8  16    2.31   10.21   0-0.19677-0.13020-0.97991 0.76582-0.04546 0.63269
 -10  -7 -17   11.50   16.03   0-0.21112-0.11815-0.97756 0.78586-0.02664-0.60343
 -10  -7  15   -8.85   10.36   0-0.19730-0.13213-0.97984 0.79269-0.04477 0.59818
 -10  -6 -16   17.44   15.78   0-0.21495-0.11528-0.97683 0.81069-0.02158-0.57030
 -10  -6  14   -1.03    9.69   0-0.19730-0.13246-0.97984 0.81903-0.04477 0.56137
 -10  -5 -15    6.80   14.15   0-0.20344-0.12765-0.97889 0.84277-0.03674-0.51900
 -10  -5  13   47.15   12.20   0-0.20019-0.12783-0.97940 0.84510-0.04100 0.52231
 -10  -3  10   47.18    9.82   0-0.19528-0.13444-0.98012 0.90051-0.04741 0.41684
 -10  -1   6  264.90   13.39   0-0.19366-0.13731-0.98035 0.95381-0.04952 0.27039
 -10   0   3    4.52   15.43   0-0.19729-0.13164-0.97984 0.97939-0.04478 0.15588
  -9 -12  19  -12.59   11.05   0-0.19624-0.10007-0.97999 0.65942-0.04615 0.74771
  -9 -10  18    9.66   12.71   0-0.20731-0.08815-0.97824 0.71351-0.03165 0.69794
  -9  -9 -19    3.15   15.43   0-0.20570-0.09150-0.97851 0.73335-0.03376-0.67039
  -9  -9  17    9.37   10.64   0-0.19740-0.09923-0.97982 0.73806-0.04463 0.67033
  -9  -8  16   15.10   10.44   0-0.19601-0.10046-0.98002 0.76754-0.04645 0.63611
  -9  -6  14   17.35    9.83   0-0.19412-0.10094-0.98028 0.82054-0.04891 0.56583
  -9  -5  13   14.16    9.28   0-0.19677-0.09924-0.97991 0.84723-0.04546 0.52518
  -9  -4 -14   67.19   15.75   0-0.20973-0.08696-0.97781 0.86597-0.02846-0.48854
  -9  -4  12   53.02   12.06   0-0.20169-0.09396-0.97917 0.87255-0.03902 0.48280
  -9  -2   9   25.21   11.58   0-0.20348-0.09152-0.97888 0.92639-0.03668 0.36879
  -9   0   4   40.55   16.64   0-0.20394-0.09260-0.97881 0.97939-0.03607 0.18279
  -8 -10 -20    2.81   13.75   0-0.20504-0.05978-0.97863 0.70428-0.03464-0.70431
  -8 -10  18    8.48   12.74   0-0.19907-0.06531-0.97957 0.71019-0.04246 0.70387
  -8  -9  17   13.45   10.22   0-0.19677-0.06709-0.97991 0.73877-0.04546 0.67360
  -8  -4 -14   -0.26   15.58   0-0.20783-0.05615-0.97815 0.86838-0.03097-0.48886
  -8  -4  12   82.82   10.23   0-0.19860-0.06415-0.97964 0.87306-0.04307 0.48687
  -8  -2 -11   28.95   16.00   0-0.21207-0.05148-0.97738 0.92083-0.02538-0.38244
  -8  -2   9  122.24   12.76   0-0.20019-0.06291-0.97940 0.92707-0.04099 0.37324
  -8  -1   7   59.09   14.04   0-0.19988-0.06413-0.97945 0.95299-0.04140 0.29983
  -8   0   4   30.77   12.67   0-0.19865-0.06693-0.97964 0.98005-0.04301 0.19070
  -7 -13  20   19.97   13.40   0-0.20048-0.03084-0.97936 0.63186-0.04061 0.77710
  -7 -10 -20    0.89   13.65   0-0.20415-0.02702-0.97877 0.70458-0.03580-0.70607
  -7 -10  18   -0.23   12.71   0-0.19677-0.03399-0.97991 0.70977-0.04546 0.70656
  -7  -9  17   11.70   10.54   0-0.19639-0.03436-0.97997 0.74049-0.04596 0.67426
  -7  -4  12    5.12   10.22   0-0.19677-0.03250-0.97991 0.87390-0.04546 0.48863
  -7  -2 -11   58.88   16.38   0-0.21613-0.01462-0.97660 0.91985-0.02002-0.38803
  -7  -2   9  280.29   12.67   0-0.19720-0.03407-0.97985 0.92712-0.04489 0.37701
  -7  -1  -9  385.94   24.58   0-0.21950-0.01122-0.97592 0.94634-0.01555-0.31889
  -7  -1   7  287.90   13.90   0-0.19769-0.03383-0.97978 0.95385-0.04426 0.30221
  -7   0  -6   68.62   33.92   0-0.26329 0.03228-0.96399 0.96237 0.04333-0.26592
  -7   0   4   55.81   12.32   0-0.19468-0.03836-0.98021 0.98077-0.04819 0.19519
  -6 -13  20   20.57   12.73   0-0.20385 0.00532-0.97882 0.63313-0.03620 0.77671
  -6 -10 -20   14.94   12.86   0-0.20532 0.00536-0.97858 0.70559-0.03427-0.70560
  -6 -10  18    2.30   12.87   0-0.19677-0.00039-0.97991 0.70977-0.04546 0.70744
  -6  -9  17   27.83   10.54   0-0.19432-0.00353-0.98026 0.73986-0.04866 0.67588
  -6  -4  12   48.67   10.41   0-0.19597-0.00222-0.98003 0.87404-0.04651 0.48956
  -6  -2   9  110.65   11.31   0-0.19677-0.00147-0.97991 0.92749-0.04546 0.37778
  -6  -1   7   18.49   11.61   0-0.19677 0.00199-0.97991 0.95465-0.04546 0.30178
  -5 -13  20   -0.92   13.36   0-0.20571 0.04088-0.97851 0.63230-0.03375 0.77638
  -5 -10 -20    8.32   12.90   0-0.20667 0.03987-0.97835 0.70337-0.03250-0.70677
  -5 -10  18   14.60   13.32   0-0.20099 0.03628-0.97928 0.71204-0.03994 0.70428
  -5  -9  17   16.28   10.12   0-0.19518 0.03004-0.98014 0.74013-0.04753 0.67499
  -5  -4  12   41.41   11.24   0-0.19677 0.03198-0.97991 0.87399-0.04546 0.48871
  -5  -2   9  356.75   13.97   0-0.19721 0.03177-0.97985 0.92722-0.04489 0.37724
  -5  -1  -9    3.76   19.19   0-0.21255 0.04837-0.97729 0.94953-0.02475-0.30612
  -5  -1   7  583.71   16.48   0-0.19767 0.03189-0.97978 0.95402-0.04428 0.30226
  -5   0   4    7.31   13.13   0-0.19465 0.03156-0.98021 0.98151-0.04822 0.19325
  -4 -13  20   -6.91   13.12   0-0.20240 0.07076-0.97906 0.63069-0.03810 0.77558
  -4 -10 -20   11.54   13.10   0-0.20486 0.07194-0.97866 0.70370-0.03487-0.70396
  -4 -10  18    4.64   13.08   0-0.20020 0.06855-0.97940 0.70998-0.04098 0.70402
  -4  -9  17   12.10    9.99   0-0.19677 0.06504-0.97991 0.74046-0.04546 0.67221
  -4  -4 -14   13.78   14.25   0-0.20584 0.07245-0.97849 0.86969-0.03359-0.48476
  -4  -4  12  104.05   11.45   0-0.19879 0.06805-0.97962 0.87337-0.04282 0.48619
  -4  -2 -11    4.30   14.88   0-0.21088 0.07884-0.97760 0.92044-0.02695-0.37924
  -4  -2   9    4.25   15.27   0-0.19966 0.06966-0.97949 0.92746-0.04169 0.37163
  -4  -1  -9   80.97   18.65   0-0.20773 0.07552-0.97817 0.94936-0.03110-0.30134
  -4  -1   7 1809.97   25.88   0-0.20085 0.06748-0.97930 0.95358-0.04013 0.29791
  -4   0  -6  436.68   26.46   0-0.21232 0.08063-0.97734 0.97607-0.02505-0.19845
  -4   0   4 2765.72   33.84   0-0.19850 0.06499-0.97966 0.98059-0.04320 0.18972
  -3 -13  20    5.50   12.87   0-0.20084 0.10269-0.97930 0.62794-0.04014 0.77427
  -3 -10 -20    8.61   13.61   0-0.20261 0.10243-0.97902 0.70395-0.03783-0.69999
  -3  -9 -19   -7.85   12.73   0-0.20310 0.10393-0.97895 0.73420-0.03718-0.66799
  -3  -9  17    3.40   13.08   0-0.20004 0.10141-0.97943 0.73933-0.04119 0.66900
  -3  -8  16   -6.71   10.35   0-0.19624 0.09658-0.97999 0.76708-0.04615 0.63771
  -3  -5  13    7.06   10.85   0-0.19644 0.09847-0.97996 0.84785-0.04590 0.52489
  -3  -4 -14   10.28   12.58   0-0.20416 0.10459-0.97877 0.86746-0.03579-0.48300
  -3  -4  12   73.45   13.66   0-0.20224 0.10392-0.97908 0.87283-0.03830 0.48086
  -3  -2 -11   -0.57   12.73   0-0.19994 0.10217-0.97944 0.92387-0.04132-0.36532
  -2 -12 -21   13.46   13.29   0-0.20183 0.13316-0.97915 0.65438-0.03884-0.74174
  -2 -12  19   10.16   13.33   0-0.19941 0.13381-0.97952 0.65999-0.04201 0.74228
  -2  -9 -19   -1.80   12.69   0-0.20232 0.13655-0.97907 0.73170-0.03820-0.66493
  -2  -9  17    1.27   12.18   0-0.19677 0.13005-0.97991 0.73493-0.04546 0.66893
  -2  -8 -18   16.14   12.53   0-0.20108 0.13632-0.97927 0.76338-0.03982-0.62842
  -2  -8  16   -3.13   12.16   0-0.19677 0.13154-0.97991 0.76533-0.04546 0.63359
  -2  -7  15    2.28   10.82   0-0.19783 0.13330-0.97976 0.79357-0.04408 0.59739
  -2  -6  14   26.24   12.92   0-0.20110 0.13672-0.97926 0.82084-0.03980 0.55840
  -2  -5 -15   98.14   14.03   0-0.20555 0.13768-0.97854 0.84063-0.03396-0.52059
  -2  -5  13   31.11   12.66   0-0.20181 0.13740-0.97915 0.84658-0.03887 0.51821
  -2  -4 -14   -1.90   10.44   0-0.19651 0.13102-0.97995 0.86992-0.04581-0.47216
  -2   0  -5   -2.81   21.86   0-0.20705 0.14202-0.97829 0.97780-0.03200-0.15138
  -2   0   3    4.54   24.64   0-0.19908 0.13379-0.97957 0.98047-0.04244 0.14982
  -1 -14  20   11.07   13.32   0-0.19843 0.16533-0.97967 0.60498-0.04330 0.78169
  -1 -12 -21    1.43   13.32   0-0.20337 0.16892-0.97890 0.64880-0.03682-0.73944
  -1 -12  19    3.99   12.86   0-0.20526 0.17098-0.97859 0.65736-0.03434 0.73700
  -1  -8 -18   27.60   12.06   0-0.20246 0.16867-0.97905 0.75903-0.03801-0.62592
  -1  -8  16   18.82   11.86   0-0.20665 0.17329-0.97835 0.76620-0.03252 0.62244
  -1  -7 -17   11.26   11.73   0-0.20371 0.17146-0.97885 0.78474-0.03637-0.59266
  -1  -7  15    9.23   12.93   0-0.20426 0.17102-0.97876 0.79188-0.03566 0.59002
  -1  -6 -16    8.46   12.49   0-0.19924 0.16624-0.97955 0.81581-0.04223-0.55083
  -1  -6  14    7.35   12.52   0-0.20366 0.17233-0.97885 0.81934-0.03645 0.55073
  -1  -5 -15    3.01   10.49   0-0.19677 0.16353-0.97991 0.84231-0.04546-0.51043
  -1  -3 -12  172.56   14.88   0-0.20251 0.16847-0.97904 0.89642-0.03795-0.40673
  -1  -3  10   16.57   14.22   0-0.20129 0.16796-0.97923 0.90083-0.03956 0.40485
  -1  -2   8   22.10   12.89   0-0.19677 0.16428-0.97991 0.92797-0.04546 0.33922
  -1  -1  -8   32.32   15.76   0-0.20063 0.16664-0.97934 0.95121-0.04042-0.25663
  -1   0  -4 7506.98   74.63   0-0.20527 0.17259-0.97859 0.97800-0.03433-0.11544
   0 -14  20    0.28   13.30   0-0.20468 0.20404-0.97869 0.60332-0.03510 0.77381
   0 -11 -20    0.21   13.18   0-0.20240 0.20216-0.97906 0.67921-0.03810-0.70296
   0 -11  18   -1.48   12.24   0-0.20014 0.19891-0.97941 0.68499-0.04106 0.70414
   0  -4 -13   -6.34   12.48   0-0.20328 0.20293-0.97892 0.87064-0.03695-0.44505
   0  -4  11   -0.20   13.54   0-0.20324 0.20488-0.97892 0.87548-0.03699 0.44212
   0  -2 -10  116.99   12.62   0-0.19672 0.19530-0.97992 0.92441-0.04552-0.32457
   1 -13  19    5.77   13.81   0-0.19809 0.23007-0.97972 0.63095-0.04373 0.74396
   1 -11 -20   -0.90    9.82   0-0.19624 0.22794-0.97999 0.68011-0.04615-0.69422
   1 -10 -19   21.22   12.59   0-0.19951 0.23132-0.97951 0.70970-0.04188-0.66280
   1 -10  17    5.01   14.03   0-0.20373 0.23765-0.97884 0.71229-0.03635 0.66391
   1  -5 -14   24.85   12.91   0-0.20477 0.23607-0.97867 0.84082-0.03499-0.48420
   1  -5  12   -2.90   12.32   0-0.20152 0.23448-0.97920 0.84602-0.03925 0.48314
   1  -4 -13    7.29   10.64   0-0.19523 0.22724-0.98013 0.87074-0.04747-0.43312
   1  -3 -11   54.22   14.07   0-0.20437 0.23664-0.97874 0.89686-0.03551-0.37079
   1  -3   9   29.33   15.10   0-0.20087 0.23457-0.97930 0.90047-0.04010 0.37105
   1  -2  -9   21.02   16.25   0-0.20431 0.23663-0.97875 0.92456-0.03559-0.29594
   1  -2   7  233.34   17.79   0-0.19996 0.23231-0.97944 0.92717-0.04129 0.29911
   2 -15  20   -0.07   14.09   0-0.20415 0.26948-0.97877 0.57655-0.03580 0.77416
   2 -12 -20   20.12   12.80   0-0.20422 0.26940-0.97876 0.65260-0.03571-0.70580
   2 -12  18   11.39   12.66   0-0.20024 0.26866-0.97940 0.65773-0.04093 0.70696
   2  -9 -18   -5.85   10.85   0-0.19756 0.26306-0.97980 0.73439-0.04443-0.62304
   2  -8 -17   15.31   12.77   0-0.19949 0.26466-0.97951 0.76278-0.04190-0.58732
   2  -8  15   24.71   12.74   0-0.20415 0.26971-0.97877 0.76477-0.03580 0.58901
   2  -7 -16   13.95   12.67   0-0.20148 0.26599-0.97920 0.78862-0.03930-0.55162
   2  -7  14    4.29   12.63   0-0.20598 0.27273-0.97847 0.79320-0.03339 0.54854
   2  -6 -15   18.93   10.39   0-0.19779 0.26357-0.97976 0.81611-0.04412-0.51149
   2  -1  -5  322.77   20.84   0-0.20266 0.26807-0.97902 0.95181-0.03776-0.14779
   3 -14  19   11.65   13.47   0-0.20151 0.30067-0.97920 0.60418-0.03926 0.74096
   3 -12 -20    5.88   10.68   0-0.19677 0.29489-0.97991 0.65281-0.04546-0.69542
   3 -11 -19   13.83   12.13   0-0.19958 0.29822-0.97950 0.68225-0.04179-0.66511
   3 -11  17    5.89   13.34   0-0.20002 0.29874-0.97943 0.68473-0.04121 0.66822
   3  -5 -13   -3.80   12.72   0-0.20310 0.29939-0.97895 0.84451-0.03718-0.44137
   3  -5  11   20.74   12.28   0-0.20225 0.30151-0.97908 0.84652-0.03830 0.44337
   3  -3 -10  236.82   13.66   0-0.19677 0.29403-0.97991 0.89792-0.04546-0.32505
   3  -1  -3  355.06   21.82   0-0.19817 0.29654-0.97971 0.95282-0.04363-0.06775
   4 -13 -20    5.13   13.82   0-0.19677 0.33045-0.97991 0.62896-0.04546-0.70149
   4 -13  18   17.66   13.04   0-0.20172 0.33389-0.97917 0.63301-0.03899 0.70168
   4 -10 -18    5.57   10.22   0-0.19704 0.32826-0.97987 0.70887-0.04511-0.62187
   4  -9 -17   14.58   12.70   0-0.20135 0.33187-0.97922 0.73456-0.03948-0.58937
   4  -9  15   15.18   15.11   0-0.20403 0.33394-0.97879 0.73894-0.03596 0.58908
   4  -8 -16   26.23   12.98   0-0.20204 0.33423-0.97912 0.76030-0.03857-0.55448
   4  -8  14   10.68   12.07   0-0.20170 0.33302-0.97917 0.76630-0.03901 0.55351
   4  -7 -15   18.49   12.56   0-0.20206 0.33303-0.97911 0.78705-0.03854-0.51674
   4  -7  13    8.23   13.52   0-0.21057 0.34252-0.97766 0.79233-0.02736 0.50919
   4  -6 -14   -4.55   10.46   0-0.19677 0.32913-0.97991 0.81590-0.04546-0.47280
   4  -4 -11   21.37   11.21   0-0.19757 0.32795-0.97980 0.87161-0.04442-0.36192
   4  -3  -9   53.87   11.60   0-0.19835 0.32882-0.97968 0.89816-0.04339-0.28970
   4  -2  -6   95.46   15.20   0-0.20130 0.33221-0.97923 0.92499-0.03954-0.18331
   5 -15  19    0.10   15.75   0-0.21779 0.38360-0.97627 0.57923-0.01783 0.72229
   5 -12 -19   25.80   13.16   0-0.20275 0.36551-0.97900 0.65015-0.03764-0.66390
   5 -12  17    4.15   14.66   0-0.21233 0.37867-0.97733 0.65804-0.02504 0.65433
   5  -6 -13   45.81   12.19   0-0.20349 0.36645-0.97888 0.81551-0.03667-0.44557
   5  -5 -12   15.68   10.47   0-0.19651 0.35977-0.97995 0.84310-0.04580-0.39734
   5  -4 -10   21.01   12.52   0-0.20199 0.36560-0.97912 0.87018-0.03863-0.32821
   5  -4   8  317.75   23.03   0-0.21175 0.37568-0.97744 0.87134-0.02580 0.32114
   5  -3  -8  400.71   14.33   0-0.19661 0.36014-0.97994 0.89811-0.04567-0.25068
   5  -2  -4  160.17   17.61   0-0.19950 0.36308-0.97951 0.92576-0.04190-0.10685
   6 -16  19   17.10   15.03   0-0.20231 0.39952-0.97907 0.54806-0.03822 0.73774
   6 -13 -19   -6.62   13.36   0-0.20363 0.40128-0.97886 0.62459-0.03649-0.66789
   6 -10 -17   -0.98    9.84   0-0.19677 0.39416-0.97991 0.70713-0.04546-0.58477
   6  -9 -16    3.36   10.28   0-0.19677 0.39454-0.97991 0.73590-0.04546-0.54797
   6  -9  14   12.96   16.47   0-0.21456 0.41353-0.97691 0.73687-0.02209 0.53895
   6  -8 -15   45.32    9.94   0-0.19783 0.39329-0.97976 0.76178-0.04408-0.51248
   6  -7 -14   17.32    9.70   0-0.19564 0.39200-0.98007 0.78949-0.04694-0.46998
   6  -5 -11   26.61    9.81   0-0.19677 0.39353-0.97991 0.84399-0.04546-0.36233
   6  -4  -9  315.91   12.53   0-0.19815 0.39493-0.97971 0.87120-0.04366-0.28984
   6  -4   7  401.56   30.72   0-0.22476 0.42165-0.97478 0.86813-0.00857 0.26794
   6  -3  -6   27.22   13.96   0-0.20257 0.39937-0.97903 0.89776-0.03787-0.18522
   7 -15  18    2.94   14.91   0-0.20894 0.43901-0.97795 0.57524-0.02951 0.69331
   7 -12 -18   -6.31   10.25   0-0.19783 0.42612-0.97976 0.65312-0.04408-0.62390
   7 -12  16   11.31   15.21   0-0.21460 0.44547-0.97690 0.65605-0.02205 0.61288
   7 -11 -17  -10.31   11.73   0-0.20187 0.43182-0.97914 0.67970-0.03879-0.59080
   7 -11  15    8.07   14.01   0-0.20655 0.43846-0.97837 0.68523-0.03265 0.58540
   7 -10 -16   15.37   12.26   0-0.20592 0.43505-0.97848 0.70424-0.03348-0.55891
   7  -9 -15   -0.07   12.21   0-0.19677 0.42938-0.97991 0.74009-0.04546-0.51542
   7  -8 -14   11.67   11.97   0-0.20020 0.43162-0.97940 0.76302-0.04097-0.47900
   7  -7 -13    3.88    9.35   0-0.19835 0.42776-0.97968 0.78884-0.04339-0.43919
   7  -7  11    7.43   17.58   0-0.21823 0.44891-0.97618 0.78963-0.01724 0.42313
   7  -5 -10    9.00    9.42   0-0.19656 0.42658-0.97994 0.84333-0.04573-0.32507
   7  -3  -4   62.49   12.52   0-0.19672 0.42667-0.97992 0.89876-0.04553-0.10331
   7  -3  -3  343.32   18.48   0-0.20382 0.43419-0.97883 0.89804-0.03623-0.07562
   7  -3   1  434.83   24.01   0-0.20585 0.43562-0.97849 0.89844-0.03357 0.06998
   8 -16  18   -0.40   14.95   0-0.19817 0.45746-0.97971 0.54968-0.04364 0.70199
   8 -13 -18   20.91   12.58   0-0.20389 0.46497-0.97882 0.62327-0.03614-0.62682
   8 -13  16   12.36   14.39   0-0.20738 0.47015-0.97823 0.63069-0.03156 0.62095
   8 -12 -17   -8.21   12.01   0-0.20275 0.46585-0.97900 0.65416-0.03764-0.59388
   8  -7 -12    7.58    9.61   0-0.19941 0.46288-0.97952 0.79008-0.04201-0.40001
   8  -7  10    7.21   19.11   0-0.22127 0.48493-0.97554 0.78888-0.01321 0.38265
   8  -4  -6    8.55   11.67   0-0.19467 0.45781-0.98021 0.87201-0.04820-0.17334
   9 -14 -18   21.24   12.74   0-0.19934 0.49400-0.97953 0.60103-0.04210-0.62645
   9 -14  16    1.47   16.77   0-0.20499 0.50226-0.97863 0.60256-0.03470 0.62366
   9  -7 -11    6.69    9.75   0-0.19730 0.49335-0.97984 0.78993-0.04477-0.36253
   9  -7   9   12.05   26.31   0-0.24747 0.54310-0.96897 0.78261 0.02185 0.30999
   9  -6  -9    5.48   11.64   0-0.20185 0.49894-0.97914 0.81531-0.03881-0.29260
   9  -5  -7   15.37   10.82   0-0.19628 0.49080-0.97998 0.84502-0.04610-0.21190
  10 -15 -18    1.19   10.42   0-0.19677 0.52784-0.97991 0.57354-0.04546-0.62476
  10 -15  16    4.63   16.12   0-0.21895 0.54961-0.97603 0.57623-0.01629 0.60829
  10 -12 -16   15.32    9.42   0-0.19528 0.52410-0.98013 0.65269-0.04741-0.54531
  10 -11 -15   13.95    9.68   0-0.19592 0.52458-0.98003 0.68153-0.04657-0.50844
  10 -10 -14   -1.60    9.12   0-0.19677 0.52505-0.97991 0.70675-0.04546-0.47240
  10  -8 -11    6.29   11.61   0-0.20437 0.53251-0.97874 0.76039-0.03551-0.37033
  10  -6  -7   13.98   13.45   0-0.20394 0.53388-0.97881 0.81603-0.03608-0.22128
  10  -5  -4    7.15   11.82   0-0.19664 0.52169-0.97993 0.84747-0.04563-0.10184
  10  -5  -3   58.24   14.65   0-0.20262 0.53125-0.97902 0.84451-0.03781-0.07438
  10  -5   0   -4.78   16.97   0-0.20731 0.53639-0.97824 0.84442-0.03165 0.03164
  10  -5   1   60.60   15.35   0-0.20198 0.53080-0.97913 0.84545-0.03865 0.07431
  11 -16  16    6.68   19.60   0-0.22252 0.58613-0.97528 0.54564-0.01155 0.60223
  11 -15 -17    8.68   12.48   0-0.20559 0.56540-0.97853 0.56923-0.03391-0.59532
  11 -12 -15   10.12    9.39   0-0.19595 0.55857-0.98003 0.65282-0.04653-0.51004
  11 -11 -14    4.75    9.79   0-0.19677 0.55804-0.97991 0.68075-0.04546-0.47289
  11  -9 -11    7.06   11.68   0-0.20541 0.56713-0.97856 0.73392-0.03415-0.37249
  11  -8 -10    5.65    9.20   0-0.19677 0.55673-0.97991 0.76377-0.04546-0.32552
  11  -7  -8   92.80   10.94   0-0.19677 0.55819-0.97991 0.79043-0.04546-0.25179
  11  -7   5  106.76   22.08   0-0.23239 0.59475-0.97300 0.78455 0.00160 0.18325
  11  -6  -5   18.08   11.15   0-0.19677 0.55790-0.97991 0.81805-0.04546-0.14167
  11  -6  -4   34.53   14.38   0-0.20384 0.56613-0.97882 0.81700-0.03620-0.11296
  11  -6   2   13.51   16.33   0-0.20486 0.56563-0.97866 0.81897-0.03487 0.10803
  12 -13 -15    7.16    9.69   0-0.19603 0.58984-0.98002 0.62581-0.04643-0.50882
  12 -12 -14   14.81    9.37   0-0.19551 0.58962-0.98009 0.65424-0.04711-0.47214
  12  -9 -10   64.52   10.53   0-0.19773 0.59221-0.97977 0.73592-0.04421-0.32722
  12  -8  -8   33.10   10.29   0-0.19827 0.59410-0.97969 0.76357-0.04350-0.25267
  12  -7  -5   59.94   13.56   0-0.20003 0.59490-0.97943 0.79093-0.04120-0.14526
  12  -7   2    8.04   16.42   0-0.21316 0.60847-0.97718 0.78907-0.02394 0.09702
  13 -17  15    8.82   27.67   0-0.24802 0.67666-0.96880 0.51346 0.02260 0.53110
  13 -16 -16   -5.94   12.23   0-0.20731 0.63166-0.97824 0.53912-0.03165-0.55574
  13 -11 -11   84.72   12.88   0-0.20291 0.63027-0.97898 0.68098-0.03742-0.37183
  13 -10 -10   -6.68    9.97   0-0.19677 0.62337-0.97991 0.71159-0.04546-0.32331
  13  -9  -8   49.03   11.07   0-0.19875 0.62624-0.97962 0.73647-0.04287-0.25562
  13  -8  -5   86.70   13.29   0-0.20177 0.63012-0.97916 0.76274-0.03893-0.14767
  14 -16 -15    3.32   10.22   0-0.19677 0.65876-0.97991 0.54964-0.04546-0.51251
  14 -15 -14    9.48   12.74   0-0.20205 0.66273-0.97911 0.57214-0.03856-0.48196
  14 -14 -13    7.08   12.56   0-0.20253 0.66455-0.97904 0.59963-0.03792-0.44476
  14 -13 -12   13.40   12.04   0-0.20460 0.66346-0.97870 0.62588-0.03521-0.40895
  14 -12 -11   26.76   12.62   0-0.20136 0.66088-0.97922 0.65325-0.03946-0.36858
  14 -11 -10    4.73   10.22   0-0.19677 0.65586-0.97991 0.68137-0.04546-0.32426
  14 -10  -8   68.52   10.66   0-0.19726 0.65740-0.97984 0.70967-0.04483-0.25337
  14 -10   5   -1.37   17.55   0-0.21321 0.67523-0.97717 0.70964-0.02388 0.20828
  14  -9  -5   28.14   13.27   0-0.19957 0.65967-0.97950 0.73799-0.04181-0.14461
  14  -9   2   60.19   14.28   0-0.21116 0.67221-0.97755 0.73518-0.02658 0.09972
  15 -16 -14   -2.04   10.31   0-0.19677 0.69004-0.97991 0.54613-0.04546-0.47388
  15 -15 -13   -5.37   10.35   0-0.19677 0.69176-0.97991 0.57326-0.04546-0.43813
  15 -14 -12    8.59   10.05   0-0.19756 0.69036-0.97980 0.60157-0.04442-0.40099
  15 -13 -11   10.31   10.15   0-0.19677 0.69002-0.97991 0.62604-0.04546-0.36250
  15 -12  -9   22.35   12.74   0-0.20205 0.69643-0.97911 0.65395-0.03856-0.29526
  15 -11  -7   12.77   12.98   0-0.20221 0.69545-0.97909 0.68316-0.03835-0.22339
  15 -10  -5   20.79   11.00   0-0.19677 0.69050-0.97991 0.70993-0.04546-0.14138
  15 -10  -4    7.22   13.07   0-0.20137 0.69394-0.97922 0.71241-0.03945-0.10911
  15 -10   1   10.13   13.92   0-0.20569 0.70073-0.97852 0.71152-0.03378 0.06944
  15 -10   2    6.52   14.47   0-0.20479 0.69756-0.97867 0.71022-0.03496 0.10639
  16 -17 -13   11.25   12.99   0-0.20353 0.72963-0.97888 0.51685-0.03662-0.44690
  16 -16 -12   15.08   13.20   0-0.20003 0.73044-0.97943 0.54953-0.04120-0.40478
  16 -15 -11    9.06   12.36   0-0.19999 0.72918-0.97943 0.57504-0.04125-0.37035
  16 -14 -10    7.68   12.61   0-0.20628 0.72938-0.97842 0.59557-0.03300-0.33615
  16 -13  -9   14.16   10.31   0-0.19643 0.72343-0.97996 0.62835-0.04591-0.28595
  16 -13   6   -0.06   16.91   0-0.22034 0.74616-0.97574 0.62504-0.01444 0.23548
  16 -12  -7    5.52    9.92   0-0.19704 0.72303-0.97987 0.65677-0.04511-0.21503
  16 -12   4   20.13   14.75   0-0.21300 0.73889-0.97721 0.65361-0.02415 0.17161
  16 -11  -4   11.06    9.78   0-0.19677 0.72420-0.97991 0.68279-0.04546-0.10192
  16 -11  -3   14.83   12.31   0-0.19870 0.72559-0.97963 0.68563-0.04294-0.06852
  16 -11  -2   20.34   12.35   0-0.20033 0.72917-0.97938 0.68451-0.04080-0.03508
  16 -11  -1  132.26   14.19   0-0.20637 0.73359-0.97840 0.68078-0.03289-0.00526
  16 -11   0   -3.78   13.49   0-0.20293 0.72999-0.97897 0.68386-0.03741 0.03670
  16 -11   1  147.18   14.21   0-0.20055 0.72815-0.97935 0.68283-0.04051 0.07525
  17 -17 -12    1.19   10.52   0-0.19571 0.75400-0.98006 0.52109-0.04684-0.39928
  17 -17   9    0.57   20.54   0-0.22133 0.78323-0.97553 0.51945-0.01313 0.34598
  17 -16 -11   19.58   10.17   0-0.19640 0.75500-0.97997 0.54693-0.04595-0.36122
  17 -15  -9   12.86   12.61   0-0.20236 0.76238-0.97906 0.57494-0.03815-0.29697
  17 -14  -8   14.49   10.40   0-0.19745 0.75726-0.97981 0.60222-0.04457-0.25313
  17 -14   5    3.64   15.32   0-0.21761 0.77754-0.97630 0.59780-0.01806 0.20174
  17 -13  -6   -8.80   10.90   0-0.19730 0.75667-0.97984 0.62932-0.04477-0.17894
  17 -13  -5   28.91   13.29   0-0.20538 0.76520-0.97857 0.62630-0.03419-0.15164
  17 -13   3   -1.98   14.04   0-0.20678 0.76635-0.97833 0.62859-0.03234 0.14143
  18 -17 -10   -4.86   10.80   0-0.19677 0.78827-0.97991 0.52131-0.04546-0.32670
  18 -17   7    6.24   18.23   0-0.21085 0.80519-0.97761 0.52260-0.02698 0.28514
  18 -16  -8   19.64   12.72   0-0.20226 0.79583-0.97908 0.54713-0.03828-0.25982
  18 -15  -7   -4.32    9.77   0-0.19677 0.78985-0.97991 0.57478-0.04546-0.21493
  18 -15  -6   32.60   12.52   0-0.20374 0.79721-0.97884 0.57435-0.03634-0.18752
  18 -15   4   37.92   14.36   0-0.20872 0.80167-0.97799 0.57331-0.02979 0.17632
  18 -14  -4    7.71   12.18   0-0.19870 0.79248-0.97963 0.60112-0.04295-0.10802
  18 -14  -3   19.16   12.73   0-0.20177 0.79601-0.97916 0.60193-0.03892-0.07263
  18 -14  -2    1.74   13.15   0-0.20694 0.79969-0.97830 0.60002-0.03214-0.04310
  18 -14  -1    7.48   15.35   0-0.20843 0.79992-0.97804 0.60139-0.03017-0.00691
  18 -14   0    5.26   15.75   0-0.21011 0.80098-0.97774 0.59960-0.02797 0.02559
  18 -14   1    9.34   12.79   0-0.20333 0.79534-0.97891 0.60345-0.03687 0.07267
  19 -19   7    1.91   19.11   0-0.21420 0.84087-0.97698 0.46602-0.02256 0.27974
  19 -18  -8    1.32   13.24   0-0.20468 0.82935-0.97869 0.49253-0.03510-0.26420
  19 -17  -7    6.57   12.46   0-0.20266 0.82615-0.97902 0.51846-0.03775-0.22155
  19 -17   4    6.82   16.43   0-0.22187 0.84416-0.97542 0.51467-0.01242 0.15712
  19 -16  -5   -4.05   13.43   0-0.20117 0.82525-0.97925 0.54599-0.03971-0.14716
  19 -16  -4   25.24   13.44   0-0.20340 0.82975-0.97890 0.54729-0.03678-0.11389
  19 -16   2    8.46   14.67   0-0.19921 0.82815-0.97955 0.55031-0.04228 0.11591
  20 -19   4   14.32   14.74   0-0.20878 0.86829-0.97798 0.46627-0.02971 0.17541
  20 -18  -5    5.30   13.18   0-0.19832 0.85797-0.97969 0.49379-0.04344-0.14435
  20 -18  -4   15.82   13.28   0-0.20638 0.86456-0.97840 0.48975-0.03288-0.11659
  20 -18   2   -0.94   15.37   0-0.21428 0.86807-0.97696 0.48961-0.02246 0.09260
 -25  -7   0   11.70   14.35   0-0.21084-0.61440-0.97744 0.78813-0.02699 0.02683
 -25  -7   1   10.82   13.59   0-0.21173-0.61279-0.97727 0.78748-0.02582 0.06290
 -25  -7   2   -0.67   13.57   0-0.21337-0.61038-0.97696 0.78608-0.02365 0.09654
 -24  -7   5    8.31   13.36   0-0.21173-0.58013-0.97727 0.78752-0.02582 0.20942
 -24  -6  -3   -3.21   15.60   0-0.22465-0.56953-0.97462 0.81438-0.00872-0.10452
 -24  -6  -2   -3.63   13.34   0-0.21390-0.57624-0.97686 0.81497-0.02296-0.05132
 -24  -6  -1   -5.92   14.29   0-0.21232-0.57966-0.97716 0.81421-0.02503-0.01273
 -24  -6   0    2.71   12.82   0-0.21232-0.57831-0.97716 0.81504-0.02503 0.02518
 -24  -6   1   20.74   13.33   0-0.21221-0.57740-0.97718 0.81395-0.02518 0.06092
 -24  -6   2   12.24   14.85   0-0.21425-0.57453-0.97679 0.81275-0.02250 0.09597
 -23  -7  -9    0.44   23.97   0-0.23765-0.52003-0.97146 0.78013 0.00864-0.34356
 -23  -7   7   28.88   13.18   0-0.21421-0.54552-0.97680 0.79035-0.02254 0.28085
 -23  -6   4   -5.69   11.34   0-0.20760-0.55031-0.97802 0.81599-0.03125 0.17823
 -23  -6   5    8.99   13.51   0-0.21627-0.54256-0.97639 0.81508-0.01982 0.20474
 -23  -5  -2   -7.54   15.20   0-0.21808-0.54002-0.97603 0.83897-0.01743-0.05780
 -23  -5  -1  -17.76   14.76   0-0.21743-0.54128-0.97616 0.84006-0.01830-0.02004
 -23  -5   0   15.40   14.58   0-0.21557-0.54233-0.97653 0.83955-0.02075 0.02003
 -22  -8  10   13.82   13.42   0-0.21670-0.51329-0.97631 0.76602-0.01925 0.38932
 -22  -7   8    6.68   10.28   0-0.20704-0.51923-0.97812 0.79041-0.03199 0.32731
 -22  -6   6    6.96   10.82   0-0.20603-0.51801-0.97829 0.81675-0.03332 0.25617
 -22  -6   7    2.09   12.10   0-0.21639-0.50903-0.97637 0.81604-0.01967 0.27596
 -22  -5  -6    8.71   17.85   0-0.22730-0.49862-0.97401 0.83736-0.00518-0.21898
 -22  -5   4    1.61   12.54   0-0.21337-0.51270-0.97696 0.84137-0.02365 0.17241
 -21  -8  11    9.26   13.75   0-0.21329-0.48079-0.97698 0.76537-0.02376 0.43034
 -21  -7  10   12.89   13.00   0-0.21705-0.47566-0.97624 0.79018-0.01879 0.38898
 -21  -6   8   16.61   12.37   0-0.20860-0.48214-0.97784 0.81433-0.02994 0.32555
 -21  -5  -8    4.28   21.64   0-0.24114-0.45281-0.97053 0.83357 0.01333-0.31187
 -21  -5   6    5.23   12.69   0-0.21232-0.48071-0.97716 0.84240-0.02503 0.24564
 -21  -4  -5    1.97   15.61   0-0.23013-0.46357-0.97335 0.86517-0.00141-0.18584
 -21  -4   2    3.37   12.90   0-0.20747-0.48480-0.97804 0.86842-0.03143 0.10427
 -21  -4   3    8.17   12.29   0-0.21702-0.47585-0.97624 0.87033-0.01883 0.12778
 -20  -9  13   16.38   10.68   0-0.20835-0.44937-0.97789 0.73552-0.03027 0.50958
 -20  -8  12   16.74   12.75   0-0.21156-0.44709-0.97730 0.76347-0.02604 0.46868
 -20  -6   9   14.89   10.29   0-0.20747-0.45173-0.97804 0.81566-0.03143 0.36403
 -20  -5   7   10.85   10.16   0-0.20708-0.44987-0.97811 0.84512-0.03194 0.29125
 -20  -4  -7   21.15   20.00   0-0.23201-0.42784-0.97289 0.86375 0.00110-0.26139
 -20  -4   5   15.86   12.74   0-0.20899-0.44850-0.97777 0.86834-0.02942 0.21388
 -20  -3  -3    3.17   15.54   0-0.21302-0.44454-0.97703 0.89068-0.02412-0.08792
 -20  -3  -2   13.05   14.01   0-0.21827-0.44113-0.97599 0.89501-0.01718-0.05697
 -20  -3  -1    9.38   13.07   0-0.21361-0.44541-0.97692 0.89479-0.02334-0.01351
 -20  -3   0   10.94   12.79   0-0.21414-0.44548-0.97681 0.89475-0.02264 0.02140
 -20  -3   1   17.67   15.04   0-0.22182-0.43755-0.97524 0.89773-0.01247 0.04827
 -19  -9  14    0.14   13.12   0-0.21756-0.40885-0.97613 0.74044-0.01812 0.53613
 -19  -8  13   14.28   13.40   0-0.21432-0.41143-0.97678 0.76238-0.02240 0.50222
 -19  -6  10   -2.68    9.70   0-0.20760-0.41942-0.97802 0.81658-0.03125 0.39935
 -19  -3   3   11.81   10.46   0-0.20740-0.41974-0.97805 0.89681-0.03152 0.14141
 -19  -3   4    7.38   12.08   0-0.21125-0.41358-0.97736 0.89406-0.02645 0.17406
 -18  -7  12    6.28   10.08   0-0.20708-0.38770-0.97811 0.79143-0.03194 0.47541
 -18  -6  11   12.93   12.28   0-0.20873-0.38378-0.97782 0.81582-0.02978 0.43548
 -18  -4   8   13.12   12.78   0-0.21526-0.37655-0.97659 0.87154-0.02116 0.31691
 -18  -3   5   26.40   10.52   0-0.20725-0.38579-0.97808 0.89733-0.03171 0.21687
 -18  -2  -3   12.17   14.66   0-0.21688-0.37602-0.97627 0.92125-0.01901-0.09263
 -18  -2  -2   34.39   13.40   0-0.21209-0.38133-0.97720 0.92260-0.02534-0.04902
 -18  -2   0   32.24   13.06   0-0.21130-0.38213-0.97735 0.92352-0.02638 0.02634
 -18  -2   1    4.35   12.41   0-0.21498-0.37782-0.97665 0.92391-0.02153 0.05934
 -18  -2   2   21.66   12.60   0-0.21693-0.37655-0.97626 0.92193-0.01895 0.09155
 -17  -9  15   18.44    9.58   0-0.20777-0.35318-0.97799 0.73360-0.03103 0.58336
 -17  -8  14    8.10    9.82   0-0.20970-0.35067-0.97764 0.76340-0.02849 0.54529
 -17  -7 -14    6.04   23.28   0-0.26021-0.29908-0.96479 0.77219 0.03912-0.55692
 -17  -7  13   15.42   12.10   0-0.21403-0.34794-0.97683 0.79194-0.02279 0.50469
 -17  -6  12    8.37   12.01   0-0.21002-0.34873-0.97759 0.81339-0.02807 0.46858
 -17  -5  10    0.43    9.77   0-0.20497-0.35507-0.97847 0.84436-0.03471 0.40422
 -17  -4   9   -3.53   12.72   0-0.20708-0.35108-0.97811 0.86472-0.03194 0.36217
 -17  -3   7   19.32   12.65   0-0.21591-0.34608-0.97646 0.89695-0.02030 0.27808
 -17  -2   4   16.64   13.34   0-0.21349-0.34577-0.97694 0.92316-0.02350 0.17036
 -16  -5  11  -15.05   10.34   0-0.20839-0.31821-0.97788 0.84345-0.03022 0.43594
 -16  -3   8   42.87   12.40   0-0.21493-0.31100-0.97666 0.89765-0.02159 0.31538
 -16  -2   5    1.27   12.82   0-0.21066-0.31913-0.97747 0.92412-0.02722 0.21295
 -16  -1  -2   54.93   14.67   0-0.21627-0.31131-0.97639 0.94819-0.01982-0.05521
 -16  -1  -1   74.30   12.99   0-0.21417-0.31315-0.97681 0.94925-0.02259-0.01491
 -16  -1   0    4.89   11.83   0-0.21572-0.31096-0.97650 0.95007-0.02055 0.01754
 -16  -1   1   60.03   14.93   0-0.21675-0.31016-0.97630 0.94903-0.01919 0.05569
 -15 -10  17    8.70   11.76   0-0.21591-0.27901-0.97646 0.71083-0.02030 0.64846
 -15  -9  16   15.53   12.03   0-0.21425-0.28118-0.97679 0.73848-0.02249 0.61575
 -15  -8  15   21.33    9.91   0-0.20853-0.28464-0.97786 0.76346-0.03004 0.58272
 -15  -7  14   13.19    9.53   0-0.20796-0.28559-0.97796 0.78944-0.03078 0.54640
 -15  -6 -14   10.49   21.25   0-0.24094-0.25331-0.97058 0.80543 0.01305-0.53201
 -15  -6  13    1.65   12.30   0-0.21180-0.28264-0.97726 0.81685-0.02572 0.50601
 -15  -4  10   -4.07    9.41   0-0.20708-0.28688-0.97811 0.87123-0.03194 0.40156
 -15  -2   6   12.50   10.45   0-0.20730-0.28682-0.97807 0.92493-0.03164 0.25258
 -15  -1  -5   67.78   18.58   0-0.22482-0.27018-0.97458 0.94522-0.00849-0.17793
 -15  -1   3   32.87   12.91   0-0.21285-0.28068-0.97706 0.95072-0.02434 0.13417
 -14 -10  17    8.57    9.82   0-0.20731-0.25428-0.97807 0.70998-0.03163 0.65954
 -14  -5  12   22.50   10.05   0-0.20731-0.25459-0.97807 0.84454-0.03163 0.47439
 -14  -4  11   17.72   12.00   0-0.21100-0.24792-0.97741 0.86910-0.02678 0.43137
 -14  -3   9   11.55    8.98   0-0.20813-0.25443-0.97793 0.89789-0.03056 0.36261
 -14  -2   7   12.30   10.18   0-0.20766-0.25245-0.97801 0.92461-0.03117 0.28860
 -14  -1   4    2.02   10.60   0-0.20813-0.25191-0.97793 0.95171-0.03056 0.17849
 -13 -11  18   21.53   10.10   0-0.20657-0.22229-0.97820 0.68392-0.03261 0.69765
 -13  -8 -17    7.79   16.86   0-0.21305-0.21602-0.97702 0.76101-0.02407-0.60817
 -13  -8  16   30.69   11.67   0-0.21513-0.21226-0.97662 0.76449-0.02133 0.61179
 -13  -7 -16   13.93   17.55   0-0.22665-0.20204-0.97416 0.78118-0.00605-0.58707
 -13  -7  15   10.14   11.84   0-0.21487-0.21399-0.97667 0.79168-0.02168 0.57544
 -13  -6 -15    4.87   16.67   0-0.22371-0.20498-0.97483 0.81005-0.00996-0.54557
 -13  -6  14    2.94   11.55   0-0.21073-0.21717-0.97746 0.81416-0.02714 0.54176
 -13  -4  11    0.52    9.70   0-0.20603-0.22135-0.97829 0.87282-0.03332 0.43839
 -13  -2   8   42.16   12.18   0-0.21400-0.21402-0.97684 0.92471-0.02282 0.31834
 -13  -1   5   -0.21   10.85   0-0.20734-0.22109-0.97807 0.95181-0.03160 0.21588
 -13   0  -2  208.33   18.10   0-0.21640-0.21193-0.97637 0.97526-0.01965-0.05580
 -13   0  -1   10.16   14.75   0-0.21820-0.20921-0.97600 0.97740-0.01726-0.01972
 -13   0   0   11.30   13.28   0-0.21547-0.20860-0.97655 0.97771-0.02089 0.01962
 -13   0   1    9.79   14.46   0-0.21310-0.21143-0.97701 0.97559-0.02401 0.06059
 -12  -9  17   15.55   12.04   0-0.21040-0.18624-0.97752 0.73473-0.02758 0.65532
 -12  -8  16   10.45    9.55   0-0.20851-0.18784-0.97786 0.76367-0.03006 0.62082
 -12  -7  15   -7.64   10.13   0-0.20734-0.18789-0.97807 0.79115-0.03160 0.58529
 -12  -6  14    3.84    9.94   0-0.20813-0.18894-0.97793 0.81646-0.03056 0.54894
 -12  -5  13    9.06   11.87   0-0.21756-0.17851-0.97613 0.84842-0.01812 0.50177
 -12  -3  10   15.68    9.73   0-0.20760-0.18806-0.97802 0.89810-0.03125 0.40113
 -12  -2   8   24.00   10.68   0-0.20497-0.18998-0.97847 0.92627-0.03471 0.32909
 -12  -1   6   33.53   13.55   0-0.21115-0.18372-0.97738 0.95216-0.02658 0.24778
 -12   0   2   18.85   14.39   0-0.20878-0.18531-0.97781 0.97756-0.02970 0.10294
 -11 -10  18   19.62   12.52   0-0.21449-0.14838-0.97674 0.71219-0.02218 0.68912
 -11  -9  17    3.45   10.10   0-0.20708-0.15508-0.97811 0.73777-0.03194 0.66008
 -11  -5  13   18.55   10.02   0-0.20616-0.15585-0.97827 0.84604-0.03315 0.51333
 -11  -4  12   -1.55   12.08   0-0.21001-0.15156-0.97759 0.87109-0.02809 0.47074
 -11  -2   9    5.48   12.04   0-0.21103-0.15015-0.97740 0.92348-0.02674 0.35679
 -11   0   3    1.39   11.51   0-0.20813-0.15347-0.97793 0.97852-0.03056 0.14104
 -10 -11  19   -7.08   13.41   0-0.21267-0.11659-0.97709 0.68209-0.02457 0.72481
 -10 -10  18    2.37   10.37   0-0.20708-0.12042-0.97811 0.71091-0.03194 0.69592
 -10  -4  12   67.62    9.63   0-0.20571-0.12244-0.97835 0.87234-0.03374 0.47698
 -10  -3 -12   99.90   19.33   0-0.23064-0.09938-0.97322 0.88864-0.00073-0.44360
 -10  -3  11    6.06   11.98   0-0.21390-0.11609-0.97686 0.89794-0.02296 0.42828
 -10  -2   9   37.46    9.81   0-0.20813-0.12189-0.97793 0.92558-0.03056 0.36222
 -10  -1  -8   37.32   27.20   0-0.28201-0.04785-0.95683 0.92819 0.06903-0.36477
 -10  -1   7  603.48   16.85   0-0.20985-0.12042-0.97762 0.95198-0.02829 0.28535
 -10   0   4   23.54   15.66   0-0.21246-0.11490-0.97713 0.97921-0.02485 0.17097
  -9 -11  19    2.95   12.91   0-0.21128-0.08483-0.97736 0.68295-0.02642 0.72847
  -9  -8 -18    9.10   14.77   0-0.21486-0.08228-0.97667 0.75703-0.02168-0.64473
  -9  -7 -17    8.60   14.44   0-0.21624-0.08180-0.97640 0.78493-0.01986-0.61058
  -9  -6 -16   85.31   15.48   0-0.22007-0.07663-0.97561 0.80965-0.01480-0.57820
  -9  -5 -15   33.28   14.40   0-0.21740-0.07975-0.97617 0.83732-0.01833-0.53704
  -9  -3  11   13.61    9.81   0-0.20855-0.08657-0.97785 0.89766-0.03001 0.43593
  -9  -1   7   99.90   11.36   0-0.20449-0.09183-0.97855 0.95287-0.03534 0.29311
  -8 -11  19  -15.19   10.37   0-0.20813-0.05638-0.97793 0.68304-0.03056 0.73118
  -8  -9 -19   11.73   13.22   0-0.20964-0.05511-0.97766 0.73222-0.02857-0.67553
  -8  -8 -18   29.18   15.01   0-0.22012-0.04351-0.97560 0.75424-0.01473-0.65175
  -8  -7  16   60.80   12.98   0-0.21247-0.05120-0.97713 0.78872-0.02484 0.61607
  -8  -6  15   10.83   12.33   0-0.21562-0.04820-0.97652 0.81986-0.02068 0.57412
  -8  -5 -15   35.15   14.74   0-0.22085-0.04215-0.97545 0.83714-0.01376-0.54158
  -8  -3  11    8.93    9.72   0-0.20708-0.05428-0.97811 0.89974-0.03194 0.43694
  -8   0   5   15.33   14.90   0-0.21384-0.04863-0.97687 0.97794-0.02304 0.20730
  -7 -11  19    1.17   10.05   0-0.20734-0.02333-0.97807 0.68363-0.03160 0.73248
  -7  -9 -19    0.18   12.62   0-0.21233-0.01945-0.97716 0.73090-0.02502-0.67892
  -7  -8 -18   30.83   14.90   0-0.21694-0.01543-0.97626 0.75776-0.01894-0.64894
  -7  -8  17  -10.63   12.46   0-0.21756-0.01355-0.97613 0.76554-0.01812 0.64664
  -7  -7  16   34.36   12.48   0-0.21311-0.01643-0.97701 0.79148-0.02400 0.61448
  -7  -6  15    8.11   12.41   0-0.21509-0.01461-0.97663 0.81979-0.02139 0.57612
  -7  -5 -15   24.30   15.06   0-0.22235-0.00844-0.97512 0.83619-0.01176-0.54461
  -7  -5  14    2.31   11.82   0-0.21550-0.01365-0.97655 0.84505-0.02084 0.53827
  -7  -4 -14   14.48   14.50   0-0.21716-0.01403-0.97621 0.86368-0.01864-0.49996
  -7  -3  11   28.59   10.66   0-0.20528-0.02456-0.97842 0.89992-0.03430 0.43933
  -7   0   5    2.87   14.54   0-0.21047-0.02037-0.97751 0.97782-0.02748 0.21273
  -6 -11  19    4.46   10.03   0-0.20760 0.00975-0.97802 0.68334-0.03125 0.73310
  -6  -9 -19   13.85   13.17   0-0.21383 0.01569-0.97687 0.73080-0.02305-0.67914
  -6  -8 -18   16.69   14.70   0-0.21650 0.01804-0.97635 0.75977-0.01952-0.64654
  -6  -8  17   30.24   12.85   0-0.21233 0.01520-0.97716 0.76211-0.02503 0.65070
  -6  -7  16    7.67   13.16   0-0.21463 0.01843-0.97672 0.79174-0.02199 0.61415
  -6  -6  15   30.23   12.52   0-0.21162 0.01376-0.97729 0.81663-0.02597 0.58066
  -6  -5  14   15.38   13.28   0-0.21215 0.01528-0.97719 0.84311-0.02526 0.54132
  -6  -4 -14   50.17   12.45   0-0.21508 0.01734-0.97663 0.86497-0.02140-0.49767
  -6  -3  11   26.55   11.21   0-0.20550 0.00809-0.97838 0.89980-0.03401 0.44027
  -6  -2 -11   48.33   14.84   0-0.21682 0.01887-0.97628 0.91965-0.01910-0.38820
  -6  -1  -9  139.06   18.30   0-0.22035 0.02182-0.97555 0.94576-0.01442-0.31993
  -6   0  -6  125.69   29.41   0-0.24802 0.05048-0.96858 0.96693 0.02260-0.24580
  -6   0   5   -0.48   13.96   0-0.21198 0.01545-0.97723 0.97851-0.02549 0.21005
  -5 -11  19    2.83   10.51   0-0.20708 0.04122-0.97811 0.68492-0.03194 0.73056
  -5  -9 -19    2.05   12.47   0-0.21198 0.04605-0.97723 0.73024-0.02549-0.67838
  -5  -8 -18   -0.80   15.01   0-0.22797 0.06102-0.97386 0.74872-0.00430-0.65675
  -5  -7  16   62.67   12.78   0-0.21422 0.05005-0.97680 0.79109-0.02253 0.61326
  -5  -6  15   21.87   13.13   0-0.21260 0.04887-0.97711 0.81699-0.02468 0.57831
  -5  -5 -15   12.47   14.91   0-0.21838 0.05335-0.97596 0.83825-0.01703-0.53895
  -5  -4 -14    9.44   12.19   0-0.21362 0.04871-0.97691 0.86537-0.02332-0.49492
  -5  -3  11   -1.83   10.75   0-0.20655 0.04375-0.97820 0.89955-0.03263 0.43874
  -5  -2 -11   58.09   13.56   0-0.21187 0.04681-0.97724 0.92131-0.02563-0.38193
  -5   0  -6  367.91   28.94   0-0.23030 0.06503-0.97331 0.97174-0.00118-0.22275
  -5   0   5   -1.45   15.03   0-0.21390 0.05100-0.97686 0.97850-0.02296 0.20444
  -4 -11  19   12.34   12.83   0-0.20976 0.07767-0.97763 0.68283-0.02841 0.72958
  -4  -9 -19   13.07   13.30   0-0.20913 0.07691-0.97775 0.73121-0.02924-0.67455
  -4  -8 -18    6.54   12.67   0-0.21231 0.07864-0.97716 0.75895-0.02506-0.64302
  -4  -7 -17    9.58   14.89   0-0.21866 0.08713-0.97591 0.78382-0.01666-0.61139
  -4  -6 -16   12.62   14.53   0-0.21661 0.08490-0.97632 0.81245-0.01937-0.57324
  -4  -5 -15    4.06   12.35   0-0.21686 0.08483-0.97628 0.83936-0.01905-0.53323
  -4  -3  11    6.89   10.83   0-0.20918 0.07856-0.97774 0.89957-0.02918 0.43384
  -3 -12 -21    7.16   12.79   0-0.21135 0.11092-0.97734 0.64790-0.02631-0.75073
  -3 -11  19   -2.62   12.73   0-0.21285 0.11402-0.97706 0.68240-0.02434 0.72522
  -3 -10  18   14.89   10.23   0-0.20603 0.10756-0.97829 0.71137-0.03332 0.69785
  -3  -8 -18    2.13   11.96   0-0.21484 0.11430-0.97668 0.75482-0.02171-0.64257
  -3  -7 -17    3.85   12.68   0-0.21660 0.11750-0.97633 0.78150-0.01938-0.60931
  -3  -6 -16   -1.49   11.97   0-0.20708 0.10842-0.97811 0.81881-0.03194-0.56015
  -3  -5 -15   29.28   12.28   0-0.21030 0.11132-0.97754 0.83998-0.02770-0.52741
  -3  -3  11  192.55   15.69   0-0.21362 0.11447-0.97691 0.89822-0.02333 0.42864
  -3  -2   9  113.24   14.03   0-0.20553 0.10698-0.97838 0.92674-0.03398 0.36458
  -3  -1   7   17.75   12.07   0-0.20792 0.10917-0.97796 0.95237-0.03083 0.28933
  -3   0   4 7067.26   53.74   0-0.20826 0.10723-0.97790 0.97923-0.03038 0.17699
  -2 -13  20   15.07   13.09   0-0.20847 0.14110-0.97787 0.62945-0.03011 0.76709
  -2 -11 -20    4.78   13.18   0-0.20862 0.14115-0.97784 0.68223-0.02991-0.71437
  -2 -10  18    0.29   12.97   0-0.20708 0.13897-0.97811 0.70777-0.03194 0.69598
  -2  -7 -17    5.31    9.80   0-0.20708 0.13879-0.97811 0.78694-0.03194-0.59778
  -2  -6 -16    4.16   10.00   0-0.20708 0.14185-0.97811 0.81314-0.03194-0.56099
  -2  -4  12   23.85   13.27   0-0.20898 0.14267-0.97778 0.87222-0.02945 0.47202
  -2  -3 -12   53.33   12.79   0-0.21269 0.14657-0.97709 0.89417-0.02455-0.41924
  -2  -2   9   41.60   16.60   0-0.21269 0.14599-0.97709 0.92489-0.02455 0.35561
  -2  -1  -8    3.42   15.16   0-0.21561 0.14927-0.97652 0.94859-0.02069-0.27522
  -1 -13  20   21.24   13.11   0-0.21320 0.18137-0.97699 0.62751-0.02388 0.76020
  -1 -11 -20  -11.20   13.58   0-0.21110 0.17689-0.97739 0.67543-0.02665-0.71293
  -1 -10 -19   18.39   12.94   0-0.21605 0.18204-0.97644 0.70369-0.02012-0.68371
  -1 -10  18   -3.36   12.46   0-0.21756 0.18481-0.97613 0.71128-0.01812 0.68159
  -1  -9  17  -11.10   11.70   0-0.21163 0.17906-0.97729 0.73779-0.02595 0.65439
  -1  -5  13   19.22   12.70   0-0.21121 0.17913-0.97737 0.84397-0.02650 0.50969
  -1  -4 -13    8.84   12.74   0-0.21687 0.18275-0.97627 0.86674-0.01903-0.46040
  -1  -2 -10  169.26   16.00   0-0.20880 0.17575-0.97781 0.92238-0.02968-0.34016
  -1  -1   6  112.63   14.98   0-0.20613 0.17256-0.97828 0.95325-0.03319 0.25295
   0 -12  19    1.38   12.96   0-0.21756 0.22012-0.97613 0.65768-0.01812 0.72362
   0 -10 -19   14.52   13.13   0-0.20889 0.20660-0.97779 0.70469-0.02956-0.67570
   0  -9 -18    5.35   12.70   0-0.21059 0.20926-0.97748 0.73559-0.02732-0.64110
   0  -8  16   11.42   11.92   0-0.21272 0.21214-0.97709 0.76220-0.02451 0.61531
   0  -7  15    2.06   12.88   0-0.20995 0.21006-0.97760 0.78912-0.02817 0.58106
   0  -6  14   24.58   12.68   0-0.21492 0.21539-0.97666 0.81710-0.02161 0.53878
   0  -5 -14   14.43   12.67   0-0.21488 0.21372-0.97667 0.83913-0.02166-0.49664
   0  -3  10   96.84   15.16   0-0.21552 0.21447-0.97654 0.89773-0.02081 0.38933
   0  -2   8  132.26   16.70   0-0.21195 0.21063-0.97723 0.92514-0.02552 0.32059
   0  -1  -7    1.70   15.98   0-0.20865 0.20980-0.97783 0.94989-0.02987-0.22809
   1 -14  20    4.88   12.87   0-0.21181 0.24470-0.97726 0.60158-0.02572 0.76336
   1 -12 -20  -10.49   11.85   0-0.21250 0.24528-0.97713 0.64975-0.02480-0.71665
   1 -11  18    2.63   13.03   0-0.21075 0.24380-0.97745 0.68371-0.02711 0.69118
   1  -9 -18    9.04   10.49   0-0.20662 0.23985-0.97819 0.73107-0.03255-0.63560
   1  -8 -17    1.65   12.35   0-0.21352 0.24475-0.97693 0.75632-0.02346-0.60345
   1  -7 -16   11.61   12.57   0-0.21195 0.24364-0.97723 0.78550-0.02553-0.56553
   1  -6 -15    0.86   13.39   0-0.21110 0.24305-0.97739 0.81168-0.02665-0.52769
   1  -4  11  320.64   15.88   0-0.21339 0.24544-0.97696 0.87141-0.02362 0.42917
   1  -1  -6  139.79   17.78   0-0.20963 0.24262-0.97766 0.94991-0.02858-0.19359
   2 -13  19    0.20   12.49   0-0.20970 0.27706-0.97764 0.62816-0.02849 0.73021
   2 -11 -19    0.43   12.35   0-0.21756 0.28212-0.97613 0.67329-0.01812-0.68053
   2 -10  17   14.92   12.69   0-0.21257 0.27794-0.97711 0.70831-0.02471 0.65241
   2  -9  16   12.98   12.41   0-0.21328 0.28043-0.97698 0.73846-0.02377 0.61692
   2  -6  13   24.90   12.59   0-0.20962 0.27578-0.97766 0.81834-0.02860 0.50840
   2  -5  12    1.94   13.11   0-0.21192 0.27654-0.97724 0.84174-0.02557 0.46798
   2  -4 -12   13.74   10.97   0-0.20708 0.27201-0.97811 0.86864-0.03194-0.41056
   2  -3 -10   36.08   14.55   0-0.21202 0.27784-0.97722 0.89513-0.02543-0.34509
   2  -2  -8   92.57   12.95   0-0.20891 0.27480-0.97779 0.92269-0.02953-0.26694
   3 -15  20    8.14   13.79   0-0.21275 0.30996-0.97708 0.57375-0.02448 0.76100
   3 -13 -20   -1.13   13.11   0-0.21215 0.31010-0.97719 0.62224-0.02526-0.71608
   3 -12  18   41.99   12.95   0-0.21178 0.31139-0.97726 0.65546-0.02576 0.69135
   3 -10 -18   22.20   10.48   0-0.20789 0.30580-0.97797 0.70504-0.03088-0.63683
   3  -9 -17   -8.04   12.45   0-0.21756 0.31223-0.97613 0.72672-0.01812-0.60879
   3  -8 -16    2.55   12.88   0-0.21446 0.31220-0.97675 0.75794-0.02221-0.56957
   3  -7 -15   19.24   12.86   0-0.21352 0.31194-0.97693 0.78526-0.02345-0.53157
   3  -6 -14   12.41   12.51   0-0.21120 0.30970-0.97737 0.81205-0.02652-0.49129
   3  -4 -11   11.38   13.73   0-0.21487 0.31161-0.97667 0.86739-0.02168-0.38454
   3  -3   8   95.53   17.77   0-0.21564 0.31354-0.97652 0.89727-0.02066 0.31572
   3  -2  -7  286.53   14.22   0-0.20802 0.30688-0.97795 0.92300-0.03071-0.22892
   3  -1  -2  366.55   25.42   0-0.20708 0.30535-0.97811 0.95135-0.03194-0.04229
   3  -1  -1 3368.23   56.84   0-0.21354 0.31233-0.97693 0.95006-0.02343-0.01367
   3  -1   0 1043.91   43.18   0-0.21094 0.30929-0.97742 0.95096-0.02686 0.02689
   4 -14  19   -2.86   13.74   0-0.21320 0.34473-0.97699 0.60061-0.02388 0.72447
   4 -12 -19    9.71   12.56   0-0.21322 0.34214-0.97699 0.64732-0.02385-0.67833
   4 -11  17    2.25   14.97   0-0.22180 0.35359-0.97524 0.68352-0.01249 0.64210
   4 -10  16   20.16   13.15   0-0.21158 0.34336-0.97730 0.71050-0.02601 0.61790
   4  -6  12   21.54   13.72   0-0.21451 0.34636-0.97674 0.81778-0.02215 0.46397
   4  -5 -12   91.70   13.13   0-0.20996 0.34160-0.97760 0.84110-0.02815-0.41602
   4  -4   9   11.46   16.96   0-0.21357 0.34491-0.97692 0.87087-0.02339 0.35495
   4  -3   7   36.93   17.63   0-0.21618 0.34712-0.97641 0.89712-0.01994 0.27839
   5 -14 -20   -4.10   10.80   0-0.20655 0.37198-0.97820 0.59561-0.03263-0.70938
   5 -13 -19    7.51   13.00   0-0.20900 0.37562-0.97777 0.62721-0.02941-0.67960
   5 -13  18   29.47   15.01   0-0.21526 0.37916-0.97659 0.62683-0.02116 0.68393
   5 -11 -18   21.05    9.78   0-0.20583 0.36939-0.97833 0.67784-0.03358-0.63280
   5 -10 -17    7.83   10.32   0-0.20834 0.37267-0.97789 0.70616-0.03028-0.59908
   5  -9 -16   -5.14   12.39   0-0.21128 0.37321-0.97736 0.73185-0.02642-0.56714
   5  -8 -15    5.46   12.01   0-0.21240 0.37712-0.97715 0.75732-0.02493-0.53003
   5  -7 -14   15.74    9.81   0-0.20778 0.37057-0.97799 0.78857-0.03102-0.48754
   5  -5 -11   23.67   12.87   0-0.21504 0.37992-0.97664 0.83922-0.02146-0.38582
   5  -5  10    0.98   17.04   0-0.21746 0.38176-0.97615 0.84257-0.01824 0.38455
   5  -3  -7   86.96   15.04   0-0.21238 0.37627-0.97715 0.89574-0.02496-0.23382
   5  -3   6   67.29   27.07   0-0.23541 0.39930-0.97204 0.89220 0.00565 0.21662
   5  -2  -3 2267.74   32.35   0-0.20890 0.37347-0.97779 0.92399-0.02954-0.08130
   5  -2   1 3841.73   61.52   0-0.22204 0.38717-0.97519 0.92120-0.01219 0.05006
   6 -14  18   -0.13   15.05   0-0.21055 0.40805-0.97749 0.60153-0.02738 0.68993
   6 -12 -18    3.02   12.36   0-0.20918 0.40618-0.97774 0.65197-0.02918-0.63752
   6 -11 -17    7.17   12.49   0-0.21552 0.41147-0.97654 0.67656-0.02082-0.60788
   6 -11  16    0.74   13.88   0-0.22270 0.42250-0.97505 0.67995-0.01130 0.60292
   6 -10  15   57.10   14.60   0-0.21414 0.41209-0.97681 0.70922-0.02264 0.57578
   6  -8  13   25.13   14.32   0-0.21558 0.41426-0.97653 0.76258-0.02074 0.50097
   6  -7 -13   26.03   11.66   0-0.21188 0.41042-0.97724 0.78800-0.02562-0.45580
   6  -7  12   26.15   16.26   0-0.22278 0.42017-0.97503 0.78766-0.01119 0.45492
   6  -6 -12   16.57    9.75   0-0.20708 0.40298-0.97811 0.81616-0.03194-0.41095
   6  -5   9    5.87   17.10   0-0.22299 0.41977-0.97498 0.84305-0.01091 0.34106
   7 -14 -19   15.88   10.25   0-0.20708 0.43638-0.97811 0.59576-0.03194-0.67173
   7 -13 -18    7.64   12.98   0-0.20909 0.44214-0.97776 0.62491-0.02929-0.64080
   7  -6 -11   29.29    9.45   0-0.20786 0.43784-0.97797 0.81508-0.03091-0.37634
   7  -5  -9   10.08   11.76   0-0.21180 0.44215-0.97726 0.84186-0.02572-0.30652
   7  -5   8   66.09   24.15   0-0.23979 0.46939-0.97089 0.83782 0.01151 0.28392
   7  -4  -7  530.37   15.35   0-0.20702 0.43724-0.97812 0.86946-0.03202-0.22720
   7  -3  -2   56.23   16.72   0-0.21023 0.43986-0.97755 0.89701-0.02780-0.04644
   7  -3  -1  499.30   21.74   0-0.21353 0.44358-0.97693 0.89643-0.02344-0.01377
   7  -3   0 1873.38   33.06   0-0.21259 0.44258-0.97711 0.89687-0.02469 0.02451
   8 -14 -18   13.18   12.68   0-0.20960 0.47438-0.97766 0.59884-0.02862-0.64273
   8 -14  17   18.87   16.29   0-0.22566 0.48934-0.97439 0.60054-0.00737 0.63566
   8 -11 -16   -4.64    9.56   0-0.20708 0.46989-0.97811 0.67896-0.03194-0.56133
   8 -10 -15   14.59   10.07   0-0.20828 0.47142-0.97790 0.70659-0.03037-0.52488
   8  -9 -14    5.68    9.66   0-0.20760 0.47000-0.97802 0.73405-0.03125-0.48726
   8  -8 -13    6.70    9.81   0-0.20666 0.46875-0.97818 0.75892-0.03249-0.44906
   8  -6 -10    8.35    9.10   0-0.20627 0.47067-0.97825 0.81534-0.03300-0.33427
   8  -5  -8   59.25   10.21   0-0.20662 0.46927-0.97819 0.84222-0.03254-0.26269
   8  -4  -5   84.02   13.25   0-0.20605 0.46900-0.97829 0.86965-0.03329-0.15218
   8  -4  -4  187.73   17.08   0-0.21642 0.47977-0.97636 0.86770-0.01962-0.12862
   9 -15 -18   21.13   12.83   0-0.21032 0.50799-0.97753 0.57242-0.02768-0.64124
   9 -15  17   19.77   16.85   0-0.22320 0.52022-0.97494 0.57181-0.01064 0.63752
   9 -13 -17   22.95   10.15   0-0.20651 0.50230-0.97821 0.62289-0.03269-0.59717
   9 -12 -16    7.64    9.53   0-0.20786 0.50483-0.97797 0.65280-0.03091-0.56215
   9 -11 -15    2.32   11.90   0-0.20938 0.50741-0.97770 0.67822-0.02892-0.52883
   9 -10 -14   -2.46   11.86   0-0.20944 0.50615-0.97769 0.70715-0.02884-0.49093
   9  -9 -13   15.70    9.74   0-0.20918 0.50595-0.97774 0.73366-0.02918-0.45078
   9  -8 -12    4.31    9.55   0-0.20708 0.50248-0.97811 0.75870-0.03194-0.41174
   9  -7 -10   25.88   11.70   0-0.21320 0.50903-0.97699 0.78626-0.02388-0.34748
   9  -6  -8   11.44   12.22   0-0.21416 0.51021-0.97681 0.81449-0.02262-0.27360
   9  -5  -6   21.83   11.83   0-0.20662 0.50124-0.97819 0.84433-0.03255-0.18723
  10 -14 -17    6.97   10.25   0-0.20485 0.53330-0.97849 0.59868-0.03487-0.59517
  10 -13 -16    8.67    9.93   0-0.20708 0.53664-0.97811 0.62703-0.03194-0.56212
  10 -12 -15    9.70   11.40   0-0.21287 0.54145-0.97706 0.64935-0.02432-0.53142
  10 -12  14    1.56   19.54   0-0.23537 0.56487-0.97205 0.65083 0.00559 0.51104
  10 -11 -14   -7.72   11.37   0-0.21232 0.54190-0.97716 0.67842-0.02503-0.49343
  10 -11  13   14.32   18.71   0-0.23017 0.55880-0.97334 0.67866-0.00137 0.48055
  10 -10 -13   12.07   11.89   0-0.21036 0.53982-0.97753 0.70627-0.02763-0.45532
  10 -10  12    2.95   21.62   0-0.24560 0.57486-0.96928 0.70213 0.01933 0.42437
  10  -9 -12   -2.70   10.00   0-0.20760 0.53696-0.97802 0.73338-0.03125-0.41420
  10  -7  -9   55.42   10.50   0-0.20693 0.53517-0.97814 0.78820-0.03214-0.30125
  10  -6  -6  129.21   14.44   0-0.21476 0.54422-0.97669 0.81407-0.02183-0.20069
  10  -5  -2  200.51   14.06   0-0.20708 0.53614-0.97811 0.84332-0.03194-0.04213
  10  -5  -1   57.86   15.10   0-0.20907 0.53787-0.97776 0.84339-0.02932-0.00824
  11 -14 -16  -22.16    9.55   0-0.20734 0.56898-0.97807 0.59814-0.03160-0.56192
  11 -13 -15   -1.24   11.66   0-0.21180 0.57276-0.97726 0.62341-0.02572-0.52978
  11 -12 -14    5.57   11.56   0-0.21180 0.57533-0.97726 0.65050-0.02572-0.49330
  11 -12  13    7.59   22.35   0-0.23571 0.59764-0.97196 0.64975 0.00605 0.47360
  11 -11 -13   25.69   11.70   0-0.21245 0.57386-0.97714 0.67746-0.02487-0.45756
  11 -11  12   -1.79   23.77   0-0.22827 0.58829-0.97379 0.67811-0.00390 0.44460
  11 -10 -12   -1.89    9.91   0-0.20813 0.57123-0.97793 0.70683-0.03056-0.41462
  11  -8  -9   26.53    9.52   0-0.20877 0.57143-0.97781 0.76086-0.02972-0.30505
  11  -8   7    6.61   26.94   0-0.28120 0.64393-0.95716 0.74278 0.06791 0.18916
  11  -7  -7   13.36   10.60   0-0.20813 0.57122-0.97793 0.78757-0.03056-0.22901
  11  -6  -3   -0.90   13.67   0-0.20790 0.57162-0.97797 0.81663-0.03086-0.08067
  11  -6  -2   20.04   14.38   0-0.21364 0.57573-0.97691 0.81630-0.02330-0.05059
  11  -6   0   -7.13   15.67   0-0.21756 0.57972-0.97613 0.81519-0.01812 0.01720
  11  -6   1  586.85   22.29   0-0.21520 0.57758-0.97661 0.81502-0.02124 0.05813
  12 -17  16    4.12   22.05   0-0.23262 0.62764-0.97274 0.51567 0.00192 0.58626
  12 -15 -16   -0.74    9.71   0-0.20576 0.60059-0.97834 0.56992-0.03367-0.55849
  12 -14 -15    8.94    9.67   0-0.20759 0.60291-0.97802 0.59781-0.03127-0.52595
  12 -13 -14   -2.51   11.84   0-0.21163 0.60592-0.97729 0.62318-0.02595-0.49206
  12 -13  13    8.04   29.31   0-0.26684 0.66259-0.96253 0.61481 0.04818 0.43160
  12 -12 -13   30.37   11.80   0-0.21006 0.60568-0.97758 0.65112-0.02801-0.45492
  12 -11 -12    4.99   10.12   0-0.20709 0.60393-0.97811 0.68006-0.03192-0.41319
  12 -10 -11   10.26    9.95   0-0.20457 0.59759-0.97854 0.70894-0.03524-0.37206
  12  -9  -9    0.05   12.57   0-0.20891 0.60550-0.97779 0.73415-0.02953-0.30488
  12  -8  -7    6.18   12.82   0-0.21756 0.60861-0.97613 0.75580-0.01812-0.23952
  12  -8   5    0.28   18.95   0-0.24240 0.63614-0.97018 0.75407 0.01502 0.16949
  12  -7  -4   13.74   11.25   0-0.20804 0.60155-0.97794 0.79013-0.03068-0.11718
  12  -7  -3   42.29   13.16   0-0.21441 0.61004-0.97676 0.78743-0.02229-0.08896
  12  -7   1   45.61   15.73   0-0.21982 0.61562-0.97567 0.78711-0.01512 0.05152
  13 -15 -15    3.69   10.15   0-0.20576 0.63299-0.97834 0.56947-0.03367-0.52218
  13 -14 -14   19.77   10.25   0-0.20684 0.63420-0.97815 0.59868-0.03225-0.48695
  13 -13 -13    8.92    9.59   0-0.20719 0.63523-0.97809 0.62583-0.03179-0.45021
  13 -12 -12   -6.29   10.13   0-0.20655 0.63509-0.97820 0.65137-0.03263-0.41283
  13 -10  -9   13.38    9.92   0-0.20813 0.63618-0.97793 0.70840-0.03056-0.30348
  13 -10   7    4.92   21.79   0-0.24223 0.67068-0.97023 0.70243 0.01479 0.24336
  13  -9  -7   -5.72   12.71   0-0.21145 0.63868-0.97732 0.73254-0.02619-0.23365
  13  -9   5    4.63   18.16   0-0.22558 0.65439-0.97441 0.73284-0.00747 0.19201
  13  -8  -4   30.70   12.69   0-0.21096 0.63795-0.97741 0.76049-0.02683-0.12074
  13  -8  -3   21.38   12.66   0-0.21292 0.64221-0.97705 0.76173-0.02425-0.08661
  13  -8   1   20.45   13.41   0-0.21810 0.64726-0.97602 0.76114-0.01740 0.05412
  13  -8   2   38.10   14.26   0-0.21463 0.64269-0.97672 0.76123-0.02199 0.09475
  14 -16 -14   -0.55   12.63   0-0.21756 0.67720-0.97613 0.53971-0.01812-0.49801
  14 -12 -10   20.28   12.21   0-0.21032 0.67331-0.97753 0.65319-0.02767-0.34424
  14 -11  -9   35.38   10.85   0-0.20695 0.66725-0.97813 0.67939-0.03211-0.30322
  14 -10  -7   13.69   10.92   0-0.20760 0.66798-0.97802 0.70743-0.03125-0.22923
  14  -9  -4   48.94   10.74   0-0.20700 0.66839-0.97813 0.73452-0.03205-0.11705
  14  -9  -3   38.36   13.07   0-0.21150 0.67356-0.97731 0.73428-0.02612-0.08576
  14  -9  -2   57.45   13.32   0-0.21598 0.67786-0.97645 0.73349-0.02021-0.05412
  14  -9   0   -2.85   13.56   0-0.21782 0.67939-0.97608 0.73424-0.01778 0.01635
  14  -9   1   54.66   14.53   0-0.21713 0.67872-0.97622 0.73314-0.01869 0.05531
  15 -16 -13    0.85   13.05   0-0.20737 0.70358-0.97806 0.54637-0.03155-0.45233
  15 -15 -12   16.63   12.96   0-0.21062 0.70467-0.97748 0.57052-0.02728-0.41978
  15 -14 -11   16.30   12.01   0-0.21177 0.70333-0.97726 0.59757-0.02577-0.38295
  15 -13 -10    3.17   10.34   0-0.20708 0.70067-0.97811 0.62660-0.03194-0.33919
  15 -12  -8   25.62   12.70   0-0.21156 0.70626-0.97730 0.65323-0.02604-0.27111
  15 -11  -6   46.66   12.80   0-0.21248 0.70657-0.97713 0.67900-0.02483-0.19795
  15 -11   4   19.31   16.54   0-0.22676 0.72136-0.97414 0.67687-0.00591 0.15266
  15 -10  -3   15.74   13.19   0-0.20708 0.70068-0.97811 0.70898-0.03194-0.08148
  15 -10  -2   -4.82   13.03   0-0.20708 0.70223-0.97811 0.71107-0.03194-0.04219
  15 -10  -1    3.68   13.06   0-0.21016 0.70624-0.97756 0.70838-0.02788-0.01259
  15 -10   0    5.80   12.35   0-0.21118 0.70621-0.97737 0.70826-0.02654 0.02522
  16 -14  -9   20.53   12.70   0-0.21113 0.73925-0.97738 0.59764-0.02661-0.30857
  16 -13  -8   20.64   10.32   0-0.20602 0.73300-0.97829 0.62619-0.03333-0.26404
  16 -13  -7    4.65   12.58   0-0.21714 0.74301-0.97622 0.62338-0.01867-0.24205
  16 -12  -6   19.89   10.55   0-0.20648 0.73259-0.97821 0.65339-0.03273-0.18962
  16 -12  -5   41.32   12.58   0-0.21285 0.74006-0.97706 0.65263-0.02434-0.16168
  16 -12   3   10.55   14.32   0-0.22472 0.75124-0.97460 0.65034-0.00862 0.11947
  17 -17 -11  -10.77   10.91   0-0.20708 0.76719-0.97811 0.51751-0.03194-0.37716
  17 -16 -10  -18.01   10.52   0-0.20681 0.76661-0.97816 0.54440-0.03229-0.33874
  17 -15  -8   31.18   12.76   0-0.21181 0.77218-0.97726 0.57339-0.02571-0.27223
  17 -14  -7   10.89   10.22   0-0.20708 0.76747-0.97811 0.59913-0.03194-0.22676
  17 -14  -6    9.90   13.05   0-0.21547 0.77563-0.97655 0.59706-0.02089-0.20361
  17 -13  -4   21.43   12.64   0-0.20889 0.76972-0.97779 0.62700-0.02956-0.12019
  17 -13  -3   17.74   12.88   0-0.21494 0.77560-0.97666 0.62472-0.02158-0.09160
  17 -13   1    7.25   14.42   0-0.21751 0.77749-0.97614 0.62747-0.01819 0.05408
  17 -13   2    7.45   14.09   0-0.21476 0.77423-0.97669 0.62693-0.02182 0.09445
  18 -18   8    2.80   17.78   0-0.22889 0.82115-0.97364 0.48928-0.00306 0.29747
  18 -17  -9   10.09   10.38   0-0.20655 0.79924-0.97820 0.51805-0.03263-0.30317
  18 -16  -7    9.16   12.73   0-0.21019 0.80417-0.97756 0.54632-0.02785-0.23295
  18 -16   5    0.09   15.70   0-0.21576 0.81330-0.97650 0.54669-0.02050 0.20382
[truncated: 17,968,647 more chars]
